# Supplementary material for: Distribution of 45S rDNA sites in chromosomes of plants: Structural and evolutionary implications
Source: BMC Evol Biol. 2012 Nov 26;12:225. doi: 10.1186/1471-2148-12-225 (PMC3583730; doi:10.1186/1471-2148-12-225)
Supplement: Additional file 1 — Supplementary tables. Tables showing details about karyotypes and analyses. (XLS 1198 kb) [file 1471-2148-12-225-S1.xls]

## Sheet: S1
Table S1. Distribution of rDNA sites per chromosomal region in karyotypes with single or multiple sites
			Position of sitesb
Sample	Number of sitesa	Number of sites/ karyotypes	p	ip	it	t	wa	p-valuec
Angiosperms	Singlea	418	100	26	42	154	96
		209	0.239234	0.062201	0.100478	0.368421	0.229665
	Multiple	2869	434	188	311	1492	444
		455	0.151272	0.0655281	0.1084	0.520042	0.154758
	Total	3287	534	214	353	1646	540
		664	0.162458	0.065105	0.107393	0.500761	0.164284	1e-06
Gymnosperms	Singlea and multiple	679	148	39	356	128	8
		65	0.217968	0.0574374	0.5243	0.188513	0.011782	1e-06
Total		3966	682	253	709	1774	548
		729	0.171962	0.0637922	0.17877	0.447302	0.138174	1e-06
a, a pair of sites per diploid complement (2n)
b, p: proximal; ip: interstitial-proximal; it: interstitial-terminal; t: terminal; wa: whole arm sites
c, Chi square test comparison against a homogeneous distribution in every quarter

## Sheet: S2
Table S2. Variation in the number of rDNA sites per monoploid complement (SMC) between cytotypes with different ploidy levels in 26 species (59 karyotypes)
	Number of sites per cytotype				Comparison of SMC: polyploids vs. diploidsb
Species and ploidy levelsa	2x	4x	6x		4x	6x
Artemisia bigelovii	4	8			=
Artemisia herba-alba	4	8			=
Artemisia nova	6	12			=
Artemisia tridentate*	6; 6	12			=
Artemisia tripartita	6	12			=
Brachypodium pinnatum*	2; 3	4			=
Byblis filifolia	2	4			=
Camellia reticulata	6	12	18		=	=
Hepatica nobilis	2	6			>
Hordeum brachyantherum	2	14			>
Hordeum brevisubulatum	10	18			<
Hordeum murinum	4	8			=
Hypochaeris incana	4	6			<
Ipheion uniflorum	10	20			=
Ipomoea trifida	6	10			<
Juniperus chinensis	2	4			=
Libidibia ferrea	6	12	18		=	=
Medicago sativa	2	4			=
Oryza punctata*	2; 6	12			=
Paspalum quadrifarium	5	7			<
Passiflora misera	4		12			=
Raphanus sativus*	4; 6	8			=
Sinapis alba*	6; 8	16			=
Solanum tuberosum	2	4			=
Sorghum versicolor	2	4			=
Vicia amoena	2	9			>
a, See table S5 for references
b, =: SMC equal to diploids, <: SMC lesser than diploids, >: SMC greater than diploids;
* Species with two diploid cytotypes

## Sheet: S3
Table S3. Intraspecific variation in the position of rDNA sites between cytotypes with different ploidy levels of 18 species.
		Position of sitesb
Speciesa		2x	4x	6x
Artemisia bigelovii		t	t
Artemisia nova		t	t
Artemisia tridentata*		t	t
Artemisia tripartita		t	t
Byblis filifolia		t	p
Hepatica nobilis		wa	wa; ip
Hordeum brachyantherum		ip	t; it; ip
Hordeum brevisubulatum		it; ip	t; it; ip
Hordeum murinum		it	it
Hypochaeris incana		t; p	t; p
Ipheion uniflorum		wa	wa
Juniperus chinensis		ip	ip
Libidibia ferrea		wa	wa	wa
Medicago sativa		p	p
Raphanus sativus*		t; ip	t; ip
Solanum tuberosum		wa	wa
Sorghum versicolor		t	t
Vicia amoena		p	ip; p
a, See table S5 for references
b, p: proximal; ip: interstitial-proximal; it: interstitial-terminal;t: terminal; wa: whole arm sites; wa sites cannot be compared with sites in other positions.
* Species with two diploid cytotypes

## Sheet: S4
Table S4. Variation in the number of rDNA sites per monoploid complement (SMC) between karyotypes with different ploidy levels of 40 genera
	Number of karyotypes per ploidy level								Mean of SMC								Comparison of SMC: polyploids vs. diploids b
Genusa	2x	3x	4x	5x	6x	8x	10x		2x	3x	4x	5x	6x	8x	10x		3x	4x	5x	6x	8x	10x
Aegilops	16		8		1				3.5		2.3		2.0					<		<
Agave	1	1	1	1	1				1.0	1.0	1.0	1.0	1.0				=	=	=	=
Allium	5		1						2.3		1.0							<
Aloe	10		2		1				2.4		2.8		2.0					>		<
Arabidopsis	3		1						2.7		3.0							>
Arachis	25		2						2.7		2.4							<
Aristolochia	7				2				1.0				0.7							<
Artemisia	11		4						2.6		1.9							<
Avena	5		4		1				2.0		1.9		1.0					<		<
Brachypodium	8		3						1.7		1.2							<
Brassica	12		8						2.9		3.0							>
Byblis	3		2						1.3		0.8							<
Callisia	7		1						1.4		0.5							<
Centaurea	1		1						3.0		3.0							=
Dasypyrum	1		1						1.0		2.0							>
Daucus	9		1						1.1		0.5							<
Diplotaxis	1		1						4.0		1.5							<
Emilia	1		1						1.0		2.0							>
Helianthus	6		1		1				2.7		2.0		2.0					<		<
Hepatica	5		2						1.2		1.0							<
Hordeum	16		5		3				2.6		2.4		2.7					<		>
Hypochaeris	27		2						1.7		1.5							<
Ipheion	1		1						7.0		1.0							<
Ipomoea	4		1		2				3.3		2.5		2.5					<		<
Iris	1		6		2				3.0		1.8		2.2					<		<
Linum	4		2						1.0		0.5							<
Miscanthus	1		1						1.0		1.0							=
Nicotiana	20		8						2.7		1.5							<
Nothoscordum	13		11						3.7		1.4							<
Oryza	7		3						1.6		2.5							>
Paspalum	2		2						2.0		1.6							<
Passiflora	15		4						2.3		1.5							<
Pimpinella	1		1						1.0		1.0							=
Plantago	5		2						2.0		0.8							<
Ranunculus	4		1						1.0		1.0							=
Rosa	12			1					1.2			1.0							<
Sorghum	1		1						1.0		1.0							=
Thinopyrum	2		1				1		2.0		1.0				1.7			<				<
Trifolium	9		2		1				1.6		0.8		1.0					<		<
Tripogandra	1				1	1			4.0				1.0	2.3						<	<
Total	283	1	99	2	16	1	1
a, See table S5 for references.
b, =: SMC equal to diploids, <: SMC lesser than diploids, >: SMC greater than diploids; Species of table S3 were not included.

## Sheet: S5
	Table S5. Karyotypic characteristics and distribution of 45S rDNA sites in angiosperms and gymnosperms
						Chromosome morphologya							Chrom. with 45S rDNAa					Number of sites per chromosome region a, b												Sites only in acrocentrics a, b
	Angiosperm/ Gymnosperm	Family (APG III)	Species / cytotype	2n	Ploidy level (x)a	Holokinetics	Metacentrics	Submetacentrics	Acrocentrics	Mean chromosome size (µm)a	Number of 45S rDNA sites	Number of chromosomes with 45S rDNA sites	Metacentrics	Submetacentrics	Acrocentrics	Size of chromosomes with rDNA (µm)		s-wa	s-t	s-it	s-ip	s-p	cen	l-p	l-lp	l-it	l-t	l-wa	t (holokinetics)	s-wa	s-t	s-it	s-ip	s-p	cen	l-p	l-lp	l-it	l-t	Number of sites measured in table S6	Equilocal sites in diploids measuring from centromere (S6)	Equilocal sites in diploids measuring from telomere (S6)	Referencesc
	Angiosperm	Alismataceae	Echinodorus andrieuxii	22	2		2		20	8.26	4	4			4	7		4												4										2	2	2	[1]
	Angiosperm	Alismataceae	Echinodorus grandiflorus	22	2		2		20	6.36	4	4			4	6		4												4										2	2	2	[1]
	Angiosperm	Alismataceae	Echinodorus paniculatus	22	2		2		20	8.68	4	4			4	7		4												4										2	2	2	[1]
	Angiosperm	Alismataceae	Hydrocleys nymphoides	16	2		6		10	6.65	2	2			2	5		2												2										1			[1]
	Angiosperm	Alismataceae	Limnocharis flava	20	2		4		16	7.315	4	4			4	5.5		4												4										2	2	2	[1]
	Angiosperm	Alstroemeriaceae	Alstroemeria aurea 1090	16	2		6	2	8	12.6269	32	14	4	2	8	9-15		8	6						8	6	4			8							8	4		16	12	9	[2]
	Angiosperm	Alstroemeriaceae	Alstroemeria aurea 4193,4201,4202	16	2		6	2	8	11.4094	24	14	4	2	8	8-14		8	4						4	4	4			8							4	4		12	8	8	[2]
	Angiosperm	Alstroemeriaceae	Alstroemeria inodora	16	2		4	2	10	10.9908	24	16	4	2	10	7-22		8	2			2		4			8			8						2			4	12	7	9	[3]
	Angiosperm	Alstroemeriaceae	Alstroemeria ligtu 4178, 4179, 4180, 4184, 4185	16	2		4	6	6	15.6587	17	12	2	4	6	11-20		6	6		3			2						6						2				9	4	6	[2]
	Angiosperm	Alstroemeriaceae	Alstroemeria pelegrina Inia s/n	16	2		6	2	8	15.915	10	10		2	8	10-16		8	2											8										5	3	5	[2]
	Angiosperm	Alstroemeriaceae	Alstroemeria presliana 4192	16	2		8	2	6	12.3963	22	14	6	2	6	7-16		4	6			2				4	6			4				2				4	2	11	7	8	[2]
	Angiosperm	Amaranthaceae	Beta vulgaris	18	2		18			2.49	3	3	3			3			2					1																			[4]
	Angiosperm	Amaranthaceae	Chenopodium berlandieri subsp. nuttaliae ‘Huauzontle'	36	4		nd	nd	nd	nd	4	4	nd	nd	nd	4-5		nd	nd	nd	nd	nd	nd	nd	nd	nd	nd	nd		nd	nd	nd	nd	nd	nd	nd	nd	nd	nd				[5]
	Angiosperm	Amaranthaceae	Chenopodium berlandieri subsp. nuttaliae ‘Quelite'	36	4		nd	nd	nd	nd	2	2	nd	nd	nd	5		nd	nd	nd	nd	nd	nd	nd	nd	nd	nd	nd		nd	nd	nd	nd	nd	nd	nd	nd	nd	nd				[5]
	Angiosperm	Amaranthaceae	Chenopodium berlandieri subsp. zschackei	36	4		nd	nd	nd	nd	2	2	nd	nd	nd	5		nd	nd	nd	nd	nd	nd	nd	nd	nd	nd	nd		nd	nd	nd	nd	nd	nd	nd	nd	nd	nd				[5]
	Angiosperm	Amaranthaceae	Chenopodium quinoa 'Surimi'	36	4		nd	nd	nd	nd	2	2	nd	nd	nd	6		nd	nd	nd	nd	nd	nd	nd	nd	nd	nd	nd		nd	nd	nd	nd	nd	nd	nd	nd	nd	nd				[5]
	Angiosperm	Amaranthaceae	Spinacia oleracea (♀)	12	2			6	6	3.32	6	6		4	2	3-4		2	4											2	2												[6]
	Angiosperm	Amaranthaceae	Spinacia oleracea ♂	12	2		2	4	6	3.32	5	5		3	2	3-4		2	3											2													[7]
	Angiosperm	Amaryllidaceae	Allium cepa	16	2		8	6	2	7.8875	4	4		2	2	8-10			4												2									2		2	[8]
	Angiosperm	Amaryllidaceae	Allium commutatum	16	2		10	6		6.7275	4	4		4		8-9				2		2																		2	2		[9]
	Angiosperm	Amaryllidaceae	Allium cyaneum	16	2		10	4	2	5.98	2	2			2	8			2												2									1			[10]
	Angiosperm	Amaryllidaceae	Allium fistulosum ‘Motokura’	16	2		10	4	2	8.22625	9	9	4	3	2	7-10		2	3			4								2										5	2	3	[11]
	Angiosperm	Amaryllidaceae	Allium fistulosum cv 'Heshiko'	16	2		14	2		8.3	4	4	2	2		7-10			3	1																							[12]
	Angiosperm	Amaryllidaceae	Allium tuberosum	32	4		20	8	4	10.465	4	4			4	7			4												4									2			[13]
	Angiosperm	Amaryllidaceae	Clivia caulescens	22	2		2	14	6	9.94	4	4		4		6-7			4																					2		2	[14]
	Angiosperm	Amaryllidaceae	Clivia gardenii	22	2		2	14	6	6.39	2	2	2			9											2													1			[14]
	Angiosperm	Amaryllidaceae	Clivia miniata	22	2		2	14	6	6.39	4	4	2	2		7-9			2								2													2		2	[14]
	Angiosperm	Amaryllidaceae	Clivia nobilis	22	2		2	14	6	9.94	6	6		6		6-7			6																					3		3	[14]
	Angiosperm	Amaryllidaceae	Ipheion recurvifolium 4x	20	4			4	16	8.95	4	4			4	9		4												4										2			[15]
	Angiosperm	Amaryllidaceae	Ipheion tweedieanum 2x	14	2				14	8.51429	14	14			14	5-10		14												14										7	7	7	[15]
	Angiosperm	Amaryllidaceae	Ipheion uniflorum 2x	12	2		2		10	8.75	10	10			10	9		10												10										5	5	5	[15]
	Angiosperm	Amaryllidaceae	Ipheion uniflorum 4x	24	4		2	2	20	8.14167	20	20			20	10		20												20										10			[15]
	Angiosperm	Amaryllidaceae	Nothoscordum aff ostenii	10	2		6		4	9.96	18	10	6		4	12		4	4								10			4									4				Luiz Gustavo Souza (per. comm)
	Angiosperm	Amaryllidaceae	Nothoscordum arenarium	10	2		6		4	17.36	4	4			4	12		4												4										2	2	2	[16]
	Angiosperm	Amaryllidaceae	Nothoscordum bivalve afim	18	4		14		4	12.3	4	4			4	9		4												4										2			Luiz Gustavo Souza (per. comm)
	Angiosperm	Amaryllidaceae	Nothoscordum bonariense 1	26	4		22		4	13.5692	4	4			4	9		4												4										2			Luiz Gustavo Souza (per. comm)
	Angiosperm	Amaryllidaceae	Nothoscordum bonariense 2	26	4		21		5	13.1123	4	4			4	9		4												4										2			Luiz Gustavo Souza (per. comm)
	Angiosperm	Amaryllidaceae	Nothoscordum felipponei	10	2		6		4	12.14	8	8	4		4	10-16											8												4	4	4	4	[15]
	Angiosperm	Amaryllidaceae	Nothoscordum gaudichaudianum 2x afim	8	2		8			11.62	6	4	4			11-14			2								4													3	2	3	Luiz Gustavo Souza (per. comm)
	Angiosperm	Amaryllidaceae	Nothoscordum gaudichaudianum 4x	16	4		16			12.45	11	11	11			12-15			3								8													6			Luiz Gustavo Souza (per. comm)
	Angiosperm	Amaryllidaceae	Nothoscordum gracile 1716	19	4		13		6	17.5158	6	6			6	13		6												6										4			[17, 18]
	Angiosperm	Amaryllidaceae	Nothoscordum grossibulbum	20	4		12		8	13.96	5	5			5	9-10		5												5										3			Luiz Gustavo Souza (per. comm)
	Angiosperm	Amaryllidaceae	Nothoscordum hirtellum	10	2		6		4	14.24	13	10	6		4	nd		4	5								4			4													[15]
	Angiosperm	Amaryllidaceae	Nothoscordum izaguirreae	24	4		24			12.7075	8	5	5			15-17			5								3													5			Luiz Gustavo Souza (per. comm)
	Angiosperm	Amaryllidaceae	Nothoscordum macrostemon 1710	10	2		6		4	19.544	4	4			4	12-14		4												4										2	2	2	[17, 18]
	Angiosperm	Amaryllidaceae	Nothoscordum minarum	10	2		6		4	13.96	10	8	4		4	13-20		4	3								3			4										6	4	6	Luiz Gustavo Souza (per. comm)
	Angiosperm	Amaryllidaceae	Nothoscordum montevidense 1151/1326 afim	8	2		8			11.2125	5	3	3			12-15			2								3													3	2	3	Luiz Gustavo Souza (per. comm)
	Angiosperm	Amaryllidaceae	Nothoscordum montevidense 1300	8	2		8			10.79	6	4	4			10-13			2								4													3	3	3	Luiz Gustavo Souza (per. comm)
	Angiosperm	Amaryllidaceae	Nothoscordum montevidense 4x afim	16	4		14	2		10.79	5	5	5			13			4								1													3			Luiz Gustavo Souza (per. comm)
	Angiosperm	Amaryllidaceae	Nothoscordum montevidense NM afim	8	2		8			16.6	5	3	3			15-20			2								3													3	3	3	Luiz Gustavo Souza (per. comm)
	Angiosperm	Amaryllidaceae	Nothoscordum nudicaule 1714	18	4		14		4	17.28	4	4			4	10-12		4												4										2			[17, 18]
	Angiosperm	Amaryllidaceae	Nothoscordum nudicaule 1717	19	4		13		6	22.6695	6	6			6	12-16		6												6										5			[17, 18]
	Angiosperm	Amaryllidaceae	Nothoscordum nudum	10	2		6		4	15.356	2	2			2	11		2												2										1			Luiz Gustavo Souza (per. comm)
	Angiosperm	Amaryllidaceae	Nothoscordum pulchellum	10	2		6		4	18.606	2	2			2	13		2												2										1			[19]
	Angiosperm	Amaryllidaceae	Nothoscordum sp. 1	15	4		9		6	22.336	6	6			6	13-16		6												6										3			[17, 18]
	Angiosperm	Amaryllidaceae	Nothoscordum vittatum	10	2		6		4	13.262	12	7	3		4	13-19		2	3		1						6			2									4	7	3	6	Luiz Gustavo Souza (per. comm)
	Angiosperm	Amaryllidaceae	Speea triloba	12	2		6	4	2	15.5	2	2			2	10		2												2													Luiz Gustavo Souza (per. comm)
	Angiosperm	Amaryllidaceae	Tristagma sp.	8	2		6		2	8.97	6	4	2		2	12		2									4			2									2				Luiz Gustavo Souza (per. comm)
	Angiosperm	Anacardiaceae	Spondias cytherea	32	4		nd	nd	nd	0.665	2	2	nd	nd	nd	nd		nd	nd	nd	nd	nd	nd	nd	nd	nd	nd	nd		nd	nd	nd	nd	nd	nd	nd	nd	nd	nd	1			[20]
	Angiosperm	Anacardiaceae	Spondias mombin	32	4		12	12	8	0.9975	2	2	2			1.5		2																						1			[20]
	Angiosperm	Anacardiaceae	Spondias purpurea	32	4		12	12	8	0.9975	2	2	2			1.5		2																						1			[20]
	Angiosperm	Anacardiaceae	Spondias sp. (umbu cajá)	32	4		nd	nd	nd	0.665	2	2	nd	nd	nd	nd		nd	nd	nd	nd	nd	nd	nd	nd	nd	nd	nd		nd	nd	nd	nd	nd	nd	nd	nd	nd	nd	1			[20]
	Angiosperm	Anacardiaceae	Spondias tuberosa	32	4		12	12	8	0.9975	2	2	2			1.5		2																						1			[20]
	Angiosperm	Anacardiaceae	Spondias venulosa	32	4		nd	nd	nd	0.83	2	2	nd	nd	nd	nd		nd	nd	nd	nd	nd	nd	nd	nd	nd	nd	nd		nd	nd	nd	nd	nd	nd	nd	nd	nd	nd	1			[20]
	Angiosperm	Apiaceae	Anethum graveolens	22	2		16	4	2	4.72727	2	2			2	4		2												2													[21]
	Angiosperm	Apiaceae	Apium graveolens	22	2		2		20	5.72727	2	2			2	6		2												2													[21]
	Angiosperm	Apiaceae	Carum carvi	20	2		10	6	4	5.1	4	4			4	5-6		4												4													[21]
	Angiosperm	Apiaceae	Coriandrum sativum	22	2			2	20	4.04545	2	2			2	5		2												2													[21]
	Angiosperm	Apiaceae	Cuminum cyminum	14	2			6	8	7.71429	4	4		2	2	8			4												2												[21]
	Angiosperm	Apiaceae	Daucus broteri	20	2		14	4	2	3.75	2	2			2	4		2												2													[21]
	Angiosperm	Apiaceae	Daucus capillifolius	18	2		10	6	2	3.27778	2	2			2	3		2												2													[21]
	Angiosperm	Apiaceae	Daucus carota	18	2		8	6	4	3.11111	2	2			2	3		2												2													[21]
	Angiosperm	Apiaceae	Daucus crinitus	22	2		4	14	4	4.40909	2	2		2		4		2																									[21]
	Angiosperm	Apiaceae	Daucus glochidiatus	44	4		nd	nd	nd	2.49	2	2			2	3		2												2													[21]
	Angiosperm	Apiaceae	Daucus guttatus	20	2		16	4		4.55	2	2		2		4			2																								[21]
	Angiosperm	Apiaceae	Daucus hispidifolius	22	2		nd	nd	nd	1.66	2	2			2	2		2												2													[21]
	Angiosperm	Apiaceae	Daucus littoralis	20	2		10	10		5.45	2	2		2		6		2																									[21]
	Angiosperm	Apiaceae	Daucus muricatus	20	2		12	6	2	5.6	2	2		2		5		2																									[21]
	Angiosperm	Apiaceae	Daucus pusillus	22	2		6	14	2	3.59091	4	2			2	3		2						2						2						2							[21]
	Angiosperm	Apiaceae	Foeniculum vulgare	22	2		18	2	2	3.81818	2	2			2	4		2												2													[21]
	Angiosperm	Apiaceae	Orlaya grandiflora	20	2		16	2	2	3.85	3	3	1		2	3-4		2				1								2													[21]
	Angiosperm	Apiaceae	Pastinaca sativa	22	2		16	6		5.45455	4	4		4		5-6			4																								[21]
	Angiosperm	Apiaceae	Petroselinum crispum	22	2		16	4	2	8.54545	2	2			2	7		2												2													[21]
	Angiosperm	Apiaceae	Pimpinella anisum	20	2		nd	nd	nd	4.15	2	2			2	5			2												2												[21]
	Angiosperm	Apiaceae	Pimpinella saxifraga	40	4		nd	nd	nd	3.32	4	4			4	4			4												4												[21]
	Angiosperm	Apiaceae	Thapsia garganica	22	2		12	2	8	5.39	2	2			2	7				2												2								1			[22]
	Angiosperm	Arecaceae	Elaeis guineensis	32	2		16	14	2	3.99	2	2	2			3		2																						1			[23]
	Angiosperm	Aristolochiaceae	Aristolochia baetica	14	2		2	10	2	3.67857	2	2		2		2.5											2													1			[24]
	Angiosperm	Aristolochiaceae	Aristolochia birostris	14	2		14			1.48571	2	2	2			2.5			2																					1			[24]
	Angiosperm	Aristolochiaceae	Aristolochia brasiliensis	14	2		12		2	1.95714	2	2	2			2.5			2																					1			[24]
	Angiosperm	Aristolochiaceae	Aristolochia clematitis	14	2		nd	nd	nd	2.08	2	2	nd	nd	nd	3.5		nd	nd	nd	nd	nd	nd	nd	nd	nd	nd	nd		nd	nd	nd	nd	nd	nd	nd	nd	nd	nd				[24]
	Angiosperm	Aristolochiaceae	Aristolochia cymbifera	14	2		12		2	2.49	2	2	2			3			2																					1			[24]
	Angiosperm	Aristolochiaceae	Aristolochia gigantea	14	2		6	4	4	2.18857	2	2	2			4			2																					1			[24]
	Angiosperm	Aristolochiaceae	Aristolochia loefgrenii	14	2		12		2	2.075	2	2	2			2.5			2																					1			[24]
	Angiosperm	Aristolochiaceae	Aristolochia paucinervis	34	6		10	24		1.68676	6	6	4	2		2-2,5											6													3			[24]
	Angiosperm	Aristolochiaceae	Aristolochia serpentaria	32	6		nd	nd	nd	2.99	2	2	nd	nd	nd	4		nd	nd	nd	nd	nd	nd	nd	nd	nd	nd	nd		nd	nd	nd	nd	nd	nd	nd	nd	nd	nd				[24]
	Angiosperm	Asparagaceae	Agave angustifolia (hexaploide)	180	6		nd	nd	nd	nd	6	6			6	11										6												6					[25]
	Angiosperm	Asparagaceae	Agave angustifolia var. letona	120	4		nd	nd	nd	nd	4	4			4	10										4												4					[25]
	Angiosperm	Asparagaceae	Agave fourcroydes var. kitam ki	90	3		nd	nd	nd	nd	3	3			3	12										3												3					[25]
	Angiosperm	Asparagaceae	Agave fourcroydes var. yaax ki	150	5		nd	nd	nd	nd	5	5			5	12										5												5					[25]
	Angiosperm	Asparagaceae	Agave tequilana	60	2		nd	nd	nd	3.32778	2	2			2	10										2												2					[25]
	Angiosperm	Asparagaceae	Asparagus officinalis Deco	20	2		14	6		2.045	6	6	2	4		2,5-2,7										2	4													3	2		[26]
	Angiosperm	Asparagaceae	Hyacinthella dalmatica	20	2		8	6	6	3.198	2	2		2		3		2																						1			[27]
	Angiosperm	Asparagaceae	Lachenalia aloides var. aloides/ var aurea	14	2		2	10	2	1.49857	2	2		2		3				2																				1			[28]
	Angiosperm	Asparagaceae	Lachenalia carnosa	16	2		8	4	4	2.16333	2	2			2	4			2												2									1			[28]
	Angiosperm	Asparagaceae	Lachenalia liliflora	16	2		8	4	4	2.16333	2	2			2	4			2												2									1			[28]
	Angiosperm	Asparagaceae	Lachenalia longibracteata	14	2		2	10	2	1.49857	2	2		2		3				2																				1			[28]
	Angiosperm	Asparagaceae	Lachenalia muirii	14	2			12	2	1.49857	2	2		2		3								2																1			[28]
	Angiosperm	Asparagaceae	Lachenalia namaquensis	16	2		8	4	4	2.16333	2	2			2	4			2												2									1			[28]
	Angiosperm	Asparagaceae	Lachenalia pusilla	14	2		4	4	6	2.06571	2	2			2	3						2												2						1			[28]
	Angiosperm	Asparagaceae	Lachenalia rubida	14	2			2	12	2.94286	2	2			2	4						2												2						1			[28]
	Angiosperm	Asparagaceae	Lachenalia splendida	16	2		8	4	4	2.16333	2	2			2	4			2												2									1			[28]
	Angiosperm	Asparagaceae	Lachenalia unicolor	16	2		8	4	4	3.245	2	2			2	6			2												2									1			[28]
	Angiosperm	Asparagaceae	Lachenalia variegata	14	2		2	10	2	1.49857	2	2		2		3				2																				1			[28]
	Angiosperm	Asparagaceae	Lachenalia viridiflora	14	2		2	10	2	1.78143	4	4	2		2	3			4												2									2	2		[28]
	Angiosperm	Asparagaceae	Muscari atlanticum	18	2		14	4		nd	2	2	2			nd			2																								[29]
	Angiosperm	Asparagaceae	Muscari matritensis	18	2		nd	nd	nd	nd	6	4	nd	nd	nd	nd		nd	nd	nd	nd	nd	nd	nd	nd	nd	nd	nd		nd	nd	nd	nd	nd	nd	nd	nd	nd	nd				[29]
	Angiosperm	Asparagaceae	Ornithogalum longibracteatum	54	6			18	36	3.99111	6	6			6	8		6												6													[30]
	Angiosperm	Asparagaceae	Scilla scilloides genome A	16	2		4	6	6	4.0775	2	2		2		7						2																		1			[31]
	Angiosperm	Asparagaceae	Scilla scilloides genome B	18	2		6	6	6	4.52407	2	2		2		7						2																		1			[31]
	Angiosperm	Asteraceae	Achyrocline flaccida	28	2		2	24	2	1.92429	2	2	2			3								2																			[32]
	Angiosperm	Asteraceae	Achyrocline satureioides	28	2		2	24	2	1.995	2	2	2			3								2																			[32]
	Angiosperm	Asteraceae	Argyranthemum broussonetii ssp. broussonetii	18	2		12	6		5.81	4	4		4		7			4																								[33]
	Angiosperm	Asteraceae	Argyranthemum lemsii	18	2		14	4		5.81	4	4		4		7			4																								[33]
	Angiosperm	Asteraceae	Argyranthemum sundingii	18	2		14	4		5.81	4	4		4		7			4																								[33]
	Angiosperm	Asteraceae	Artemisia absinthium	18	2		14	4		4.27333	4	4	4			3-4			4																					2	2	2	[34]
	Angiosperm	Asteraceae	Artemisia annua	18	2		16	2		2.16444	4	4	2	2		5-6			4																					2	2	2	[35]
	Angiosperm	Asteraceae	Artemisia argillosa	36	4		30	6		6.29889	10	10	6	4		6-8		4	6																					5			[36]
	Angiosperm	Asteraceae	Artemisia barrelieri	36	4		nd	nd	nd	3.63056	8	8	nd	nd	nd	nd		nd	nd	nd	nd	nd	nd	nd	nd	nd	nd	nd		nd	nd	nd	nd	nd	nd	nd	nd	nd	nd	4			[35]
	Angiosperm	Asteraceae	Artemisia bigelovii 2x	18	2		14	4		3.96667	4	4	2	2		5			4																					2		2	[37]
	Angiosperm	Asteraceae	Artemisia bigelovii 4x	36	4		28	8		3.96667	8	8	4	4		5			8																					4			[37]
	Angiosperm	Asteraceae	Artemisia caerulescens subsp. gallica	18	2		nd	nd	nd	3.35222	4	4	nd	nd	nd	nd		nd	nd	nd	nd	nd	nd	nd	nd	nd	nd	nd		nd	nd	nd	nd	nd	nd	nd	nd	nd	nd	2	2		[35]
	Angiosperm	Asteraceae	Artemisia cana ssp. Bolanderi	18	2		14	4		6.17444	6	6	4	2		6-8			6																					3	2	3	[36]
	Angiosperm	Asteraceae	Artemisia capillaris	18	2		nd	nd	nd	1.66	9	9	nd	nd	nd	2		nd	nd	nd	nd	nd	nd	nd	nd	nd	nd	nd		nd	nd	nd	nd	nd	nd	nd	nd	nd	nd				[38]
	Angiosperm	Asteraceae	Artemisia chamaemelifolia	18	2		12	6		3.08444	4	4	2	2		3-4			4																					2		2	[34]
	Angiosperm	Asteraceae	Artemisia filifolia	18	2		nd	nd	nd	4.76389	4	4	nd	nd	nd	nd		nd	nd	nd	nd	nd	nd	nd	nd	nd	nd	nd		nd	nd	nd	nd	nd	nd	nd	nd	nd	nd	2		2	[36]
	Angiosperm	Asteraceae	Artemisia fragrans	18	2		nd	nd	nd	2.76	4	4	nd	nd	nd	nd		nd	nd	nd	nd	nd	nd	nd	nd	nd	nd	nd		nd	nd	nd	nd	nd	nd	nd	nd	nd	nd	2	2		[35]
	Angiosperm	Asteraceae	Artemisia herba-alba subsp. herba-alba	36	4		nd	nd	nd	3.13611	8	8	nd	nd	nd	nd		nd	nd	nd	nd	nd	nd	nd	nd	nd	nd	nd		nd	nd	nd	nd	nd	nd	nd	nd	nd	nd	4			[35]
	Angiosperm	Asteraceae	Artemisia herba-alba subsp. valentina	18	2		nd	nd	nd	4.01778	4	4	nd	nd	nd	nd		nd	nd	nd	nd	nd	nd	nd	nd	nd	nd	nd		nd	nd	nd	nd	nd	nd	nd	nd	nd	nd	2	2	2	[35]
	Angiosperm	Asteraceae	Artemisia japonica	36	4		nd	nd	nd	2.49	8	8	nd	nd	nd	2-3		nd	nd	nd	nd	nd	nd	nd	nd	nd	nd	nd		nd	nd	nd	nd	nd	nd	nd	nd	nd	nd				[38]
	Angiosperm	Asteraceae	Artemisia nova 2x	18	2		12	6		5.81	6	6	2	4		6-7			6																					3	2	3	[37]
	Angiosperm	Asteraceae	Artemisia nova 4x	36	4		24	12		5.81	12	12	4	8		6-7			12																					6			[37]
	Angiosperm	Asteraceae	Artemisia pygmaea	18	2		nd	nd	nd	7.085	6	6	nd	nd	nd	nd		nd	nd	nd	nd	nd	nd	nd	nd	nd	nd	nd		nd	nd	nd	nd	nd	nd	nd	nd	nd	nd	3		3	[36]
	Angiosperm	Asteraceae	Artemisia rigida	18	2		16	2		5.56944	8	8	6	2		6-7		4	4																					4		4	[36]
	Angiosperm	Asteraceae	Artemisia stolonifera	36	4		nd	nd	nd	2.49	4	4	nd	nd	nd	3		nd	nd	nd	nd	nd	nd	nd	nd	nd	nd	nd		nd	nd	nd	nd	nd	nd	nd	nd	nd	nd				[38]
	Angiosperm	Asteraceae	Artemisia tridentata ssp. spiciformis	18	2		14	4		4.66333	6	6	2	4		9-11			6																					3	2	3	[35]
	Angiosperm	Asteraceae	Artemisia tridentata ssp. tridentata 4x	36	4		28	8		5.81	12	6	4	8		6-7			12																					6			[37]
	Angiosperm	Asteraceae	Artemisia tridentata ssp. wyomingensis	18	2		14	4		9.13	6	6	2	4		9-11			6																								[39]
	Angiosperm	Asteraceae	Artemisia tripartita ssp. Rupicola	18	2		14	4		5.75611	6	6	2	4		5-7			6																					3	2	3	[36]
	Angiosperm	Asteraceae	Artemisia tripartita ssp. tripartita 4x	36	4		28	8		5.81	12	6	4	8		5-7			12																					6			[37]
	Angiosperm	Asteraceae	Artemisia vulgaris	16	2		14	2		3.68875	4	4	2	2		3-4			4																					2		2	[34]
	Angiosperm	Asteraceae	Brachyscome breviscapis D	8	2		4	2	2	4.655	2	2			2	7			2												2									1			[40]
	Angiosperm	Asteraceae	Brachyscome dichromosomatica A1	4	2		2	2		10.79	2	2	2			13										2														1			[40]
	Angiosperm	Asteraceae	Brachyscome dichromosomatica A2	4	2		2		2	10.79	2	2			2	13			2												2									1			[40]
	Angiosperm	Asteraceae	Brachyscome dichromosomatica A4	4	2		2	2		11.21	4	4	2	2		4-12			2	2																				2		2	[41]
	Angiosperm	Asteraceae	Brachyscome dichromosomatica var alba A3	4	2		2		2	11.62	2	2	2			14										2														1			[40]
	Angiosperm	Asteraceae	Brachyscome eriogona	8	2		4		4	12.45	4	4	2		2	10-15			2			2												2						2			[40]
	Angiosperm	Asteraceae	Brachyscome lineariloba B	12	2		4	8		5.49	2	2		2		9			2																					1			[40]
	Angiosperm	Asteraceae	Brachyscome lineariloba C	16	2		4	10	2	5.2425	2	2			2	9			2												2									1			[40]
	Angiosperm	Asteraceae	Brachyscome lineariloba E	10	2		2	8		7.924	2	2		2		7			2																					1			[40]
	Angiosperm	Asteraceae	Brachyscome muelleri	6	2		4	2		10.08	2	2	2			14				2																				1			[40]
	Angiosperm	Asteraceae	Centaurea oxylepis	44	4		nd	nd	nd	2.60045	12	12	8	4		3-4			12																								[42]
	Angiosperm	Asteraceae	Centaurea phrygia	22	2		16	6		2.61818	6	6	4	2		3-4			6																								[42]
	Angiosperm	Asteraceae	Crepidiastrum keiskeanum	10	2			4	6	11.03	2	2		2		14						2																		1			[43]
	Angiosperm	Asteraceae	Crepidiastrum lanceolatum	10	2			4	6	8.91	2	2		2		11						2																		1			[43]
	Angiosperm	Asteraceae	Crepidiastrum platyphyllum	10	2			4	6	7.83	2	2		2		10						2																		1			[43]
	Angiosperm	Asteraceae	Dendranthema chanetii	36	4		nd	nd	nd	2.49	8	8	nd	nd	nd	3		nd	nd	nd	nd	nd	nd	nd	nd	nd	nd	nd		nd	nd	nd	nd	nd	nd	nd	nd	nd	nd				[44]
	Angiosperm	Asteraceae	Dendranthema indica	36	4		nd	nd	nd	4.05833	8	8	nd	nd	nd	4-5		nd	nd	nd	nd	nd	nd	nd	nd	nd	nd	nd		nd	nd	nd	nd	nd	nd	nd	nd	nd	nd				[44]
	Angiosperm	Asteraceae	Dendranthema yoshinagantha	36	4		nd	nd	nd	4.15	10	10	nd	nd	nd	4-5		nd	nd	nd	nd	nd	nd	nd	nd	nd	nd	nd		nd	nd	nd	nd	nd	nd	nd	nd	nd	nd				[44]
	Angiosperm	Asteraceae	Emilia fosbergii	20	4		2	18		1.245	8	8		8		2-3		2	6																								[45]
	Angiosperm	Asteraceae	Emilia sonchifolia	10	2			10		4.746	2	2		2		3			2																								[45]
	Angiosperm	Asteraceae	Grindelia anethifolia	12	2		8	4		9.42	2	2	2			5					2																			1			[46]
	Angiosperm	Asteraceae	Grindelia prunelloides	12	2		8	4		8.18333	2	2	2			4					2																			1			[46]
	Angiosperm	Asteraceae	Haplopappus glutinosus	10	2			10		10.078	2	2		2		5					2																			1			[46]
	Angiosperm	Asteraceae	Haplopappus grindelioides	10	2			10		8.526	2	2		2		4					2																			1			[46]
	Angiosperm	Asteraceae	Haplopappus stolpii	10	2			10		10.074	2	2		2		5					2																			1			[46]
	Angiosperm	Asteraceae	Helianthus annuus HA89	34	2		18	8	8	4.86353	8	8	2	6		5-7			8																								[47]
	Angiosperm	Asteraceae	Helianthus annuus ssp. lenticularis	34	2		nd	nd	nd	nd	6	6	nd	nd	nd	4-5		nd	nd	nd	nd	nd	nd	nd	nd	nd	nd	nd		nd	nd	nd	nd	nd	nd	nd	nd	nd	nd				[48]
	Angiosperm	Asteraceae	Helianthus debilis ssp. debilis	34	2		24	10		4.15	6	6		6		5			6																								[49]
	Angiosperm	Asteraceae	Helianthus nuttallii ssp nuttallii	34	2		nd	nd	nd	2.49	4	4	nd	nd	nd	3		nd	nd	nd	nd	nd	nd	nd	nd	nd	nd	nd		nd	nd	nd	nd	nd	nd	nd	nd	nd	nd				[48]
	Angiosperm	Asteraceae	Helianthus praecox ssp. praecox	34	2		nd	nd	nd	2.49	4	4	nd	nd	nd	3		nd	nd	nd	nd	nd	nd	nd	nd	nd	nd	nd		nd	nd	nd	nd	nd	nd	nd	nd	nd	nd				[48]
	Angiosperm	Asteraceae	Helianthus pumilus	34	2		28	6		4.98	4	4		4		6			4																								[49]
	Angiosperm	Asteraceae	Helianthus simulans	68	4		nd	nd	nd	3.32	8	8	nd	nd	nd	3-4		nd	nd	nd	nd	nd	nd	nd	nd	nd	nd	nd		nd	nd	nd	nd	nd	nd	nd	nd	nd	nd				[48]
	Angiosperm	Asteraceae	Helianthus tuberosus	102	6		nd	nd	nd	nd	12	12	nd	nd	nd	3-5		nd	nd	nd	nd	nd	nd	nd	nd	nd	nd	nd		nd	nd	nd	nd	nd	nd	nd	nd	nd	nd				[48]
	Angiosperm	Asteraceae	Hieracium transylvanicum	18	2		4		14	3.69778	4	4		4		4			4																					2		2	[50]
	Angiosperm	Asteraceae	Hypochaeris acaulis	8	2		2	2	4	3.2575	2	2	2			3						2																		1			[51]
	Angiosperm	Asteraceae	Hypochaeris alba 156	8	2			4	4	3.99	4	4		2	2	4-6						2					2												2	2		2	[52]
	Angiosperm	Asteraceae	Hypochaeris angustifolia	8	2			6	2	3.325	4	4		2	2	3-5			4												2									2		2	[53]
	Angiosperm	Asteraceae	Hypochaeris apargioides	8	2		2	2	4	5.895	4	4	2		2	3-6						2					2												2	2		2	[51]
	Angiosperm	Asteraceae	Hypochaeris brasiliensis	8	2			4	4	3.49	4	4		2	2	3-6						2					2												2	2		2	[54]
	Angiosperm	Asteraceae	Hypochaeris caespitosa 148	16	4			8	8	3.99	4	4			4	6											4												4	2			[52]
	Angiosperm	Asteraceae	Hypochaeris elata 18506	8	2		2	2	4	2.99	4	4		2	2	2-6						2					2												2	2		2	[52]
	Angiosperm	Asteraceae	Hypochaeris glabra	10	2		nd	nd	nd	nd	2	2	nd	nd	nd	6		nd	nd	nd	nd	nd	nd	nd	nd	nd	nd	nd		nd	nd	nd	nd	nd	nd	nd	nd	nd	nd	1			[55]
	Angiosperm	Asteraceae	Hypochaeris grisebachi	8	2			4	4	3.99	2	2		2		3						2																		1			[54]
	Angiosperm	Asteraceae	Hypochaeris hookeri 18044	8	2		2	2	4	2.99	4	4		2	2	3-6						2					2												2	2		2	[52]
	Angiosperm	Asteraceae	Hypochaeris incana 18022	16	4			8	8	2.7	6	6		2	4	2-5						4					2												2	3			[52]
	Angiosperm	Asteraceae	Hypochaeris incana 5640	8	2			4	4	3.325	4	4		2	2	3-5						2					2												2	2		2	[52]
	Angiosperm	Asteraceae	Hypochaeris laevigata	12	2		4	8		1.44	4	4		4		2			4																					2		2	[55]
	Angiosperm	Asteraceae	Hypochaeris maculata	10	2			10		3.32	4	4		4		4			4																					2	2	2	[55]
	Angiosperm	Asteraceae	Hypochaeris megapotamica	8	2		2	2	4	1.16333	2	2	2			2						2																		1			[55]
	Angiosperm	Asteraceae	Hypochaeris microcephala	8	2			4	4	3.49	4	4		2	2	3-6						2					2												2	2		2	[54]
	Angiosperm	Asteraceae	Hypochaeris palustris	8	2			4	4	2.7975	2	2	2			2						2																		1			[51]
	Angiosperm	Asteraceae	Hypochaeris pampasica	8	2			4	4	4.65333	2	2		2		4						2																		1			[54]
	Angiosperm	Asteraceae	Hypochaeris parodii 18057	8	2		2	2	4	3.325	4	4		2	2	3-5						2					2												2	2		2	[52]
	Angiosperm	Asteraceae	Hypochaeris patagonica 6202	8	2		4		4	3.325	2	2	2			2.5			2																					1			[52]
	Angiosperm	Asteraceae	Hypochaeris petiolaris 122	8	2			4	4	0.996667	2	2		2		2						2																		1			[52]
	Angiosperm	Asteraceae	Hypochaeris pinnatifida 1003	8	2		2	2	4	3.49	4	4	2		2	3-6						2					2												2	2		2	[52]
	Angiosperm	Asteraceae	Hypochaeris radicata	8	2		2	6		3.32	2	2		2		4			2																					1			[55]
	Angiosperm	Asteraceae	Hypochaeris robertia	8	2		6		2	3.99333	6	6	4		2	2-8			6												2									3	2	3	[55]
	Angiosperm	Asteraceae	Hypochaeris rosengurttii	8	2			4	4	5.81667	2	2		2		5			2																					1			[54]
	Angiosperm	Asteraceae	Hypochaeris sessiliflora 18549	8	2			4	4	3.49	4	4		2	2	3-6			2								2												2	2			[52]
	Angiosperm	Asteraceae	Hypochaeris spathulata	8	2		2	2	4	4.9075	4	4	2		2	4-9						2					2												2	2		2	[51]
	Angiosperm	Asteraceae	Hypochaeris taraxacoides 18508	16	4			8	8	2.90833	8	8		4	4	2-5						4					4												4	4			[52]
	Angiosperm	Asteraceae	Hypochaeris tenuifolia	8	2			4	4	2.9325	4	4		2	2	3-6						2					2												2	2		2	[51]
	Angiosperm	Asteraceae	Hypochaeris thrincioides	8	2			4	4	3.815	4	4	2		2	3-7						2					2												2	2		2	[51]
	Angiosperm	Asteraceae	Hypochaeris variegata	8	2		4		4	3.49	4	4	2		2	3-6		2									2												2	2		2	[54]
	Angiosperm	Asteraceae	Lactuca saligna	18	2		4	12	2	3.35	4	4		4		3-4			4																								[56]
	Angiosperm	Asteraceae	Lactuca sativa cv. Rusty	18	2		6	12		3.99444	4	4		4		4-5			4																								[56]
	Angiosperm	Asteraceae	Lactuca serriola	18	2		6	12		3.85	4	4		4		4-5			4																								[56]
	Angiosperm	Asteraceae	Lactuca virosa	18	2		2	10	6	6.51111	4	4		2	2	6-7			4												2												[56]
	Angiosperm	Asteraceae	Nipponanthemum nipponicum	18	2		12	6		4.15	2	2		2		5			2																								[57]
	Angiosperm	Asteraceae	Siebera pungens	20	2		16	4		10.95	6	6	6			8-11			6																					3		3	[58]
	Angiosperm	Asteraceae	Tanacetum vulgare	18	2		10	8		6.64	6	6		6		6-8			6																								[57]
	Angiosperm	Asteraceae	Tragopogon dubius	12	2		4	4	4	9.99	2	2			2	18			2												2									1			[59]
	Angiosperm	Asteraceae	Tragopogon porrifolius	12	2		4	4	4	8.325	4	4		2	2	10-15			4												2									2		2	[59]
	Angiosperm	Asteraceae	Tragopogon pratensis	12	2		4	4	4	5.55	2	2			2	10			2												2									1			[59]
	Angiosperm	Asteraceae	Xeranthemum annuum	12	2		4	8		4.31667	4	4	2	2		3-4			4																					2	2	2	[58]
	Angiosperm	Asteraceae	Xeranthemum cylindraceum	20	2		4	16		4.094	2	2		2		4			2																					1			[58]
	Angiosperm	Asteraceae	Xeranthemum longipapposum	14	2			12	2	6.34429	4	4		4		3-4			4																					2		2	[58]
	Angiosperm	Berberidaceae	Epimedium acuminatum	12	2		6	6		4.15	4	4	4			4 - 5			2	2																				2	2	2	[60]
	Angiosperm	Berberidaceae	Epimedium alpinum	12	2		6	6		4.15	6	6	4	2		4 - 5			4	2																				3		3	[60]
	Angiosperm	Berberidaceae	Epimedium baojingense	12	2		6	6		4.98	4	4	4			6			2	2																				2	2	2	[60]
	Angiosperm	Berberidaceae	Epimedium davidii	12	2		6	6		4.15	6	6	6			5			4	2																				3	2	3	[60]
	Angiosperm	Berberidaceae	Epimedium dolichostemon	12	2		6	6		4.15	6	6	4	2		4 - 5			4	2																				3	2	3	[60]
	Angiosperm	Berberidaceae	Epimedium ecalcaratum	12	2		6	6		4.15	6	6	4	2		4 - 5			6																					3	3	3	[60]
	Angiosperm	Berberidaceae	Epimedium letorrhizum	12	2		6	6		4.15	4	4	4			4 - 5			2	2																				2	2	2	[60]
	Angiosperm	Berberidaceae	Epimedium lishihchenii	12	2		6	6		4.98	4	4	4			6			2	2																				2	2	2	[60]
	Angiosperm	Berberidaceae	Epimedium pauciflorum	12	2		6	6		3.875	4	4	4			5			4																					2	2	2	[60]
	Angiosperm	Berberidaceae	Epimedium pubescens	12	2		6	6		4.15	6	6	4	2		4 - 5			4	2																				3	2	3	[60]
	Angiosperm	Berberidaceae	Epimedium pubigerum	12	2		6	6		4.15	8	8	4	4		4 - 5			6	2																				4	2	4	[60]
	Angiosperm	Berberidaceae	Epimedium sagittatum	12	2		6	6		4.15	6	6	4	2		4 - 5			4	2																				3	2	3	[60]
	Angiosperm	Berberidaceae	Epimedium shuichengense	12	2		6	6		4.98	4	4	2	2		6			2	2																				2		2	[60]
	Angiosperm	Berberidaceae	Epimedium wushanense	12	2		6	6		4.15	4	4	4			4 - 5			2	2																				2		2	[60]
	Angiosperm	Bixaceae	Bixa arborea	14	2		10	4		2.37714	2	2	2			4						2																					[61]
	Angiosperm	Brassicaceae	Aethionema schistosum	48	4		nd	nd	nd	1.66	2	2	nd	nd	nd	2		nd	nd	nd	nd	nd	nd	nd	nd	nd	nd	nd		nd	nd	nd	nd	nd	nd	nd	nd	nd	nd				[62]
	Angiosperm	Brassicaceae	Alyssum spinosum	32	4		nd	nd	nd	3.155	10	10	nd	nd	nd	2-4		nd	nd	nd	nd	nd	nd	nd	nd	nd	nd	nd		nd	nd	nd	nd	nd	nd	nd	nd	nd	nd				[62]
	Angiosperm	Brassicaceae	Arabidopsis arenosa 3651	32	4		nd	nd	nd	1.66	12	12		4	8	1-2			12												8												[63]
	Angiosperm	Brassicaceae	Arabidopsis halleri ssp. gemmifera Ashibi	16	2		nd	nd	nd	nd	8	8	nd	nd	nd	5		nd	nd	nd	nd	nd	nd	nd	nd	nd	nd	nd		nd	nd	nd	nd	nd	nd	nd	nd	nd	nd				[64]
	Angiosperm	Brassicaceae	Arabidopsis thaliana Ler	10	2		6	2	2	1.245	4	4		2	2	1		2	2											2										2	2	2	[65]
	Angiosperm	Brassicaceae	Arabidopsis thaliana Nossen-0	10	2		4	4	2	2.075	4	4		2	2	2-3		2	2											2													[63]
	Angiosperm	Brassicaceae	Arabis alpina	16	2		nd	nd	nd	3.32	4	4	nd	nd	nd	3-4		nd	nd	nd	nd	nd	nd	nd	nd	nd	nd	nd		nd	nd	nd	nd	nd	nd	nd	nd	nd	nd				[62]
	Angiosperm	Brassicaceae	Brassica campestris	20	2		nd	nd	nd	2.49	10	10	nd	nd	nd	2-3		nd	nd	nd	nd	nd	nd	nd	nd	nd	nd	nd		nd	nd	nd	nd	nd	nd	nd	nd	nd	nd				[66]
	Angiosperm	Brassicaceae	Brassica carinata cv. S-67	34	4		12	22		1.66	8	8		8		2			8																								[67]
	Angiosperm	Brassicaceae	Brassica carinata 'yellow dodolla'	34	4		nd	nd	nd	2.49	10	10		10		2-3			10																								[68]
	Angiosperm	Brassicaceae	Brassica cretica 4	18	2		nd	nd	nd	3.32	4	4	2	2		3-4			2		2																						[68]
	Angiosperm	Brassicaceae	Brassica cretica 5	18	2		nd	nd	nd	3.32	5	5	2	3		3-4			3		2																						[68]
	Angiosperm	Brassicaceae	Brassica fruticulosa (F) subsp. fruticulosa	16	2		nd	nd	nd	3.32	4	4	nd	nd	nd	3-4		nd	nd	nd	nd	nd	nd	nd	nd	nd	nd	nd		nd	nd	nd	nd	nd	nd	nd	nd	nd	nd				[68]
	Angiosperm	Brassicaceae	Brassica juncea '685'	36	4		nd	nd	nd	3.1	12	12	nd	nd	nd	3-4		nd	nd	nd	nd	nd	nd	nd	nd	nd	nd	nd		nd	nd	nd	nd	nd	nd	nd	nd	nd	nd				[68]
	Angiosperm	Brassicaceae	Brassica juncea cv. Malopolska	36	4		nd	nd	nd	2.325	16	16	nd	nd	nd	2 - 3		nd	nd	nd	nd	nd	nd	nd	nd	nd	nd	nd		nd	nd	nd	nd	nd	nd	nd	nd	nd	nd				[67]
	Angiosperm	Brassicaceae	Brassica napus '429'	38	4		nd	nd	nd	3.88947	10	10	6	4		3-5			4			3		3																			[68]
	Angiosperm	Brassicaceae	Brassica napus cv Madora (AACC)	38	4		nd	nd	nd	2.97263	12	12	nd	nd	nd	2-4		nd	nd	nd	nd	nd	nd	nd	nd	nd	nd	nd		nd	nd	nd	nd	nd	nd	nd	nd	nd	nd				[69]
	Angiosperm	Brassicaceae	Brassica napus cv. Marita	38	4		nd	nd	nd	2.17737	14	14	nd	nd	nd	3		nd	nd	nd	nd	nd	nd	nd	nd	nd	nd	nd		nd	nd	nd	nd	nd	nd	nd	nd	nd	nd				[66]
	Angiosperm	Brassicaceae	Brassica napus subsp. oleifera cv. "Lirajet"	38	4		nd	nd	nd	3.88947	14	14	nd	nd	nd	3 - 5		nd	nd	nd	nd	nd	nd	nd	nd	nd	nd	nd		nd	nd	nd	nd	nd	nd	nd	nd	nd	nd				[70]
	Angiosperm	Brassicaceae	Brassica nigra	16	2		nd	nd	nd	3.32	6	6	4	2		3-4			6																								[66]
	Angiosperm	Brassicaceae	Brassica oleracea var. alboglabra line DHdA12	18	2		nd	nd	nd	3.02667	6	6	nd	nd	nd	4		nd	nd	nd	nd	nd	nd	nd	nd	nd	nd	nd		nd	nd	nd	nd	nd	nd	nd	nd	nd	nd	3	2	2	[71]
	Angiosperm	Brassicaceae	Brassica oleracea var. alboglabra No. 4003	18	2		16	2		2.64833	4	4	4			3			4																								[72]
	Angiosperm	Brassicaceae	Brassica oleracea var. capitata cv "Braunschweiger"	18	2		nd	nd	nd	3.32	4	4	nd	nd	nd	4		nd	nd	nd	nd	nd	nd	nd	nd	nd	nd	nd		nd	nd	nd	nd	nd	nd	nd	nd	nd	nd				[70]
	Angiosperm	Brassicaceae	Brassica oxyrrhina	18	2		nd	nd	nd	3.32	4	4	nd	nd	nd	4		nd	nd	nd	nd	nd	nd	nd	nd	nd	nd	nd		nd	nd	nd	nd	nd	nd	nd	nd	nd	nd				[68]
	Angiosperm	Brassicaceae	Brassica rapa K-151	20	2		nd	nd	nd	2.193	10	10	nd	nd	nd	3		nd	nd	nd	nd	nd	nd	nd	nd	nd	nd	nd		nd	nd	nd	nd	nd	nd	nd	nd	nd	nd				[72]
	Angiosperm	Brassicaceae	Brassica rapa ssp. pekinensis (cv. Chiifu 401)	20	2		10	8	2	3.247	10	10	8		2	3-4			2					8							2									5	5	3	[73]
	Angiosperm	Brassicaceae	Brassica tournefortii 1412	20	2		nd	nd	nd	2.49	2	2	nd	nd	nd	3		nd	nd	nd	nd	nd	nd	nd	nd	nd	nd	nd		nd	nd	nd	nd	nd	nd	nd	nd	nd	nd				[68]
	Angiosperm	Brassicaceae	Diplotaxis muralis '690'	42	4		nd	nd	nd	3.00571	6	6		6		2-4		2	4																								[68]
	Angiosperm	Brassicaceae	Diplotaxis siifolia	20	2		nd	nd	nd	3.32	8	8	nd	nd	nd	3-4		nd	nd	nd	nd	nd	nd	nd	nd	nd	nd	nd		nd	nd	nd	nd	nd	nd	nd	nd	nd	nd				[62]
	Angiosperm	Brassicaceae	Eruca vesicaria subsp sativa	22	2		nd	nd	nd	3.32	7	7		7		3-4			7																								[68]
	Angiosperm	Brassicaceae	Erucastrum gallicum	30	4		nd	nd	nd	4.584	12	12	nd	nd	nd	4-6		nd	nd	nd	nd	nd	nd	nd	nd	nd	nd	nd		nd	nd	nd	nd	nd	nd	nd	nd	nd	nd				[62]
	Angiosperm	Brassicaceae	Raphanus sativus '186'	18	2		nd	nd	nd	4.15	6	6	4	2		3-5			2						4																		[68]
	Angiosperm	Brassicaceae	Raphanus sativus oilradish cv Pegletta (RR)	18	2		nd	nd	nd	1.66	4	4	4			2			2						2																		[69]
	Angiosperm	Brassicaceae	Raphanus sativus var Agata. Autotetraploide	36	4		nd	nd	nd	3.32	8	8	4	4		4			4						4																		[68]
	Angiosperm	Brassicaceae	Rorippa palustris	32	4		nd	nd	nd	nd	6	6	nd	nd	nd	3		nd	nd	nd	nd	nd	nd	nd	nd	nd	nd	nd		nd	nd	nd	nd	nd	nd	nd	nd	nd	nd				[62]
	Angiosperm	Brassicaceae	Sinapis alba cv Kastor (SS)	24	2		nd	nd	nd	0.83	6	6	4	2		1			6																								[69]
	Angiosperm	Brassicaceae	Sinapis alba subsp. dissecta	24	2		nd	nd	nd	3.32	8	8	nd	nd	nd	3-4		nd	nd	nd	nd	nd	nd	nd	nd	nd	nd	nd		nd	nd	nd	nd	nd	nd	nd	nd	nd	nd				[68]
	Angiosperm	Brassicaceae	Sinapis alba subsp. dissecta '774' autotetraploide	48	4		nd	nd	nd	2.49	16	16	nd	nd	nd	3		nd	nd	nd	nd	nd	nd	nd	nd	nd	nd	nd		nd	nd	nd	nd	nd	nd	nd	nd	nd	nd				[68]
	Angiosperm	Brassicaceae	Sinapis arvensis	18	2		nd	nd	nd	1.66	6	6	nd	nd	nd	1-2		nd	nd	nd	nd	nd	nd	nd	nd	nd	nd	nd		nd	nd	nd	nd	nd	nd	nd	nd	nd	nd				[62]
	Angiosperm	Brassicaceae	Sisymbrium officinale	14	2		nd	nd	nd	1.66	2	2	nd	nd	nd	2		nd	nd	nd	nd	nd	nd	nd	nd	nd	nd	nd		nd	nd	nd	nd	nd	nd	nd	nd	nd	nd				[62]
	Angiosperm	Brassicaceae	Thlaspi arvense	14	2		nd	nd	nd	2.49	2	2	nd	nd	nd	3		nd	nd	nd	nd	nd	nd	nd	nd	nd	nd	nd		nd	nd	nd	nd	nd	nd	nd	nd	nd	nd				[62]
	Angiosperm	Byblidaceae	Byblis aquatica	16	2		14	2		2.075	4	4	2	2		2.5										2	2																[74]
	Angiosperm	Byblidaceae	Byblis filifolia 2x	16	2		16			2.49	2	2	2			3											2																[74]
	Angiosperm	Byblidaceae	Byblis filifolia 4x	32	4		32			2.49	4	4	4			3								4																			[74]
	Angiosperm	Byblidaceae	Byblis guehoi	32	4		32			2.49	4	4	4			3											4																[74]
	Angiosperm	Byblidaceae	Byblis liniflora	32	4		28	4		2.49	2	2	2			3											2																[74]
	Angiosperm	Byblidaceae	Byblis rorida A	16	2		12	4		2.49	2	2	2			3											2																[74]
	Angiosperm	Byblidaceae	Byblis rorida B	16	2		12	4		2.49	2	2		2		3											2																[74]
	Angiosperm	Cactaceae	Acantocalycium spiniflorum	22	2		20	2		2.54545	2	2	2			4			2																					1			[75]
	Angiosperm	Cactaceae	Cumulopuntia recurvata	44	4		40	4		1.79545	4	4	4			2			2					2																2			[75]
	Angiosperm	Cactaceae	Echinopsis tubiflora	22	2		20	2		2.44545	2	2	2			3			2																					1			[75]
	Angiosperm	Cactaceae	Pereskia aculeata	22	2		20	2		2.61818	2	2	2			3			2																					1			[75]
	Angiosperm	Campanulaceae	Lobelia brasiliensis	28	2		nd	nd	nd	nd	2	2	nd	nd	nd	nd		nd	nd	nd	nd	nd	nd	nd	nd	nd	nd	nd		nd	nd	nd	nd	nd	nd	nd	nd	nd	nd				[76]
	Angiosperm	Cannabaceae	Humulus japonicus	16	2		6	10		1.5775	4	4		4		2			4																					2		2	[77]
	Angiosperm	Cannabaceae	Humulus lupulus ♀	20	2		14	6		3.82	2	2		2		5			2																					1			[78]
	Angiosperm	Caricaceae	Carica papaya	18	2		18			1.66	2	2	2			2								2																			[79]
	Angiosperm	Caricaceae	Vasconcellea cundinamarcensis	18	2		12	6		1.66	5	5	4	1		2						3		2																			[79]
	Angiosperm	Caricaceae	Vasconcellea goudotiana	18	2		14	4		1.66	4	4	4			2						2		2																			[79]
	Angiosperm	Caryophyllaceae	Silene chalcedonica	24	2		22	2		3.32	4	4	2	2		3-4			2		2																			2			[80]
	Angiosperm	Caryophyllaceae	Silene cintrana	24	2		8	16		2.49	4	4		4		3			4																								[81]
	Angiosperm	Caryophyllaceae	Silene latifolia ♀	24	2		6	18		2.99	10	10	10			3-4			8								2													5	3	5	[80]
	Angiosperm	Caryophyllaceae	Silene pendula	24	2		12	12		1.66	8	8	6	2		1-2			8																					4	2	4	[80]
	Angiosperm	Caryophyllaceae	Silene rothmaleri	24	2		8	16		2.49	4	4		4		3			4																								[81]
	Angiosperm	Caryophyllaceae	Silene vulgaris	24	2		16	8		1.66	14	14	12	2		2			14																					7	7	7	[80]
	Angiosperm	Commelinaceae	Callisia cordifolia	14	2			2	12	7.82857	2	2			2	10			2												2									1			[82]
	Angiosperm	Commelinaceae	Callisia filiformis	14	2				14	5.13143	2	2			2	4		2												2										1			[82]
	Angiosperm	Commelinaceae	Callisia fragrans	12	2			6	6	13.3	4	4			4	10		2									2			2									2	2		2	[82]
	Angiosperm	Commelinaceae	Callisia gentlei var. elegans	12	2			2	10	5.985	4	2			2	8-9		2									2			2									2	2		2	[82]
	Angiosperm	Commelinaceae	Callisia monandra	14	2		6	6	2	3.56571	2	2	2			3			2																					1			[82]
	Angiosperm	Commelinaceae	Callisia multiflora	28	4			12	16	3.20714	2	2			2	5		2												2										1			[82]
	Angiosperm	Commelinaceae	Callisia repens	12	2			4	8	3.99	4	4			4	5-6		4												4										2	2	2	[82]
	Angiosperm	Commelinaceae	Callisia warszewicziana	16	2		2	4	10	4.655	2	2		2		7			2																					1			[82]
	Angiosperm	Commelinaceae	Rhoeo spathacea	12	2		5	6	1	8.3	10	8	2	5	1	9-10			7								3				1									10	6	10	[83]
	Angiosperm	Commelinaceae	Tripogandra diuretica	64	8		8	12	44	2.88125	18	18		12	6	2-4		18												6										9			[84]
	Angiosperm	Commelinaceae	Tripogandra glandulosa	16	2		2		14	5.7	8	8			8	5-7		8												8										4	3	4	[84]
	Angiosperm	Commelinaceae	Tripogandra serrulata	48	6		6	2	40	5.15833	6	6			6	6		6												6										3			[84]
	Angiosperm	Convolvulaceae	Cuscuta approximata	28	4	+				nc	2	2				nc													2														[85]
	Angiosperm	Convolvulaceae	Ipomoea batatas 1	90	6		nd	nd	nd	0.83	18	18	nd	nd	nd	1		nd	nd	nd	nd	nd	nd	nd	nd	nd	nd	nd		nd	nd	nd	nd	nd	nd	nd	nd	nd	nd				[86]
	Angiosperm	Convolvulaceae	Ipomoea batatas 2	90	6		nd	nd	nd	1.66	12	12	nd	nd	nd	1-2		nd	nd	nd	nd	nd	nd	nd	nd	nd	nd	nd		nd	nd	nd	nd	nd	nd	nd	nd	nd	nd				[86]
	Angiosperm	Convolvulaceae	Ipomoea leucantha	30	2		nd	nd	nd	nd	8	8	nd	nd	nd	2-3		nd	nd	nd	nd	nd	nd	nd	nd	nd	nd	nd		nd	nd	nd	nd	nd	nd	nd	nd	nd	nd				[86]
	Angiosperm	Convolvulaceae	Ipomoea setosa	30	2		nd	nd	nd	2.358	4	4	nd	nd	nd	3		nd	nd	nd	nd	nd	nd	nd	nd	nd	nd	nd		nd	nd	nd	nd	nd	nd	nd	nd	nd	nd				[86]
	Angiosperm	Convolvulaceae	Ipomoea tabascana	60	4		nd	nd	nd	1.528	10	10	nd	nd	nd	2		nd	nd	nd	nd	nd	nd	nd	nd	nd	nd	nd		nd	nd	nd	nd	nd	nd	nd	nd	nd	nd				[86]
	Angiosperm	Convolvulaceae	Ipomoea tiliacae	30	2		nd	nd	nd	1.484	8	8	nd	nd	nd	1-2		nd	nd	nd	nd	nd	nd	nd	nd	nd	nd	nd		nd	nd	nd	nd	nd	nd	nd	nd	nd	nd				[86]
	Angiosperm	Convolvulaceae	Ipomoea trifida	30	2		nd	nd	nd	1.528	6	6	nd	nd	nd	2		nd	nd	nd	nd	nd	nd	nd	nd	nd	nd	nd		nd	nd	nd	nd	nd	nd	nd	nd	nd	nd				[86]
	Angiosperm	Convolvulaceae	Ipomoea trifida 4x	60	4		nd	nd	nd	1.528	10	10	nd	nd	nd	1-2		nd	nd	nd	nd	nd	nd	nd	nd	nd	nd	nd		nd	nd	nd	nd	nd	nd	nd	nd	nd	nd				[86]
	Angiosperm	Convolvulaceae	Ipomoea triloba	30	2		nd	nd	nd	1.572	6	6	nd	nd	nd	2		nd	nd	nd	nd	nd	nd	nd	nd	nd	nd	nd		nd	nd	nd	nd	nd	nd	nd	nd	nd	nd				[86]
	Angiosperm	Cucurbitaceae	Cucumis sativus cv. Winter Long	14	2		12	2		2.35714	6	6	6			2-3						2		4																3	3	2	[87]
	Angiosperm	Cucurbitaceae	Cucumis sativus inbred line 9930	14	2		14			2.49	10	10	10			2 - 3						6		4																5	5	3	[88]
	Angiosperm	Cyperaceae	Diplacrum capitatum	36	nd	+				nc	2	2				nc													2														[89]
	Angiosperm	Cyperaceae	Eleocharis acutangula	54	10	+				nc	8	8				nc													8														[90]
	Angiosperm	Cyperaceae	Eleocharis bonariensis	20	4	+				nc	4	4				nc													4														[90]
	Angiosperm	Cyperaceae	Eleocharis capillacea	10	2	+				nc	4	4				nc													4														[90]
	Angiosperm	Cyperaceae	Eleocharis confervoides	40	8	+				nc	14	14				nc													14														[89]
	Angiosperm	Cyperaceae	Eleocharis contracta	20	4	+				nc	4	4				nc													4														[90]
	Angiosperm	Cyperaceae	Eleocharis debilis	30	6	+				nc	4	4				nc													4														[90]
	Angiosperm	Cyperaceae	Eleocharis filiculmis	30	6	+				nc	4	4				nc													4														[90]
	Angiosperm	Cyperaceae	Eleocharis flavescens	10	2	+				nc	10	10				nc													10														[90]
	Angiosperm	Cyperaceae	Eleocharis geniculata	20	4	+				nc	4	4				nc													4														[91]
	Angiosperm	Cyperaceae	Eleocharis geniculata 2	10	2	+				nc	4	4				nc													4														[90]
	Angiosperm	Cyperaceae	Eleocharis geniculata 4	20	4	+				nc	4	4				nc													4														[90]
	Angiosperm	Cyperaceae	Eleocharis interstincta	40	8	+				nc	8	8				nc													8														[90]
	Angiosperm	Cyperaceae	Eleocharis laeviglumis	60	12	+				nc	10	10				nc													10														[90]
	Angiosperm	Cyperaceae	Eleocharis liesneri	50	10	+				nc	10	10				nc													10														[90]
	Angiosperm	Cyperaceae	Eleocharis loefgreniana	20	4	+				nc	4	4				nc													4														[90]
	Angiosperm	Cyperaceae	Eleocharis maculosa 10-4	10	2	+				nc	4	4				nc													4														[92]
	Angiosperm	Cyperaceae	Eleocharis maculosa 10-6	10	2	+				nc	6	6				nc													6														[91]
	Angiosperm	Cyperaceae	Eleocharis maculosa 6	6	2	+				nc	4	4				nc													4														[92]
	Angiosperm	Cyperaceae	Eleocharis maculosa 7	7	2	+				nc	4	4				nc													4														[92]
	Angiosperm	Cyperaceae	Eleocharis maculosa 8	8	2	+				nc	4	4				nc													4														[92]
	Angiosperm	Cyperaceae	Eleocharis minima	20	4	+				nc	4	4				nc													4														[90]
	Angiosperm	Cyperaceae	Eleocharis montana	40	8	+				nc	4	4				nc													4														[91]
	Angiosperm	Cyperaceae	Eleocharis montana	40	8	+				nc	4	4				nc													4														[90]
	Angiosperm	Cyperaceae	Eleocharis nana	20	4	+				nc	2	2				nc													2														[90]
	Angiosperm	Cyperaceae	Eleocharis niederleinii	20	4	+				nc	4	4				nc													4														[90]
	Angiosperm	Cyperaceae	Eleocharis niederleinii 29	29	6	+				nc	4	4				nc													4														[93]
	Angiosperm	Cyperaceae	Eleocharis niederleinii 30	30	6	+				nc	6	6				nc													6														[93]
	Angiosperm	Cyperaceae	Eleocharis niederleinii 31	31	6	+				nc	6	6				nc													6														[93]
	Angiosperm	Cyperaceae	Eleocharis niederleinii 40	40	8	+				nc	4	4				nc													4														[93]
	Angiosperm	Cyperaceae	Eleocharis obtusetrigona	52	10	+				nc	8	8				nc													8														[90]
	Angiosperm	Cyperaceae	Eleocharis plicarhachis	54	10	+				nc	10	10				nc													10														[90]
	Angiosperm	Cyperaceae	Eleocharis sellowiana	20	4	+				nc	8	8				nc													8														[91]
	Angiosperm	Cyperaceae	Eleocharis sellowiana 2	10	2	+				nc	4	4				nc													4														[90]
	Angiosperm	Cyperaceae	Eleocharis sellowiana 4	20	4	+				nc	8	8				nc													8														[90]
	Angiosperm	Cyperaceae	Eleocharis sp.	10	2	+				nc	6	6				nc													6														[90]
	Angiosperm	Cyperaceae	Eleocharis subarticulata	6	2	+				nc	4	4				nc													4														[90]
	Angiosperm	Cyperaceae	Eleocharis viridans	20	4	+				nc	4	4				nc													4														[90]
	Angiosperm	Cyperaceae	Eleocharis viridans 29	29	6	+				nc	6	6				nc													6														[93]
	Angiosperm	Cyperaceae	Eleocharis viridans 31	31	6	+				nc	6	6				nc													6														[93]
	Angiosperm	Cyperaceae	Eleocharis viridans 404	40	8	+				nc	4	4				nc													4														[93]
	Angiosperm	Cyperaceae	Eleocharis viridans 406	40	8	+				nc	6	6				nc													6														[93]
	Angiosperm	Cyperaceae	Eleocharis viridans 414	41	8	+				nc	4	4				nc													4														[93]
	Angiosperm	Cyperaceae	Eleocharis viridans 416	41	8	+				nc	6	6				nc													6														[93]
	Angiosperm	Cyperaceae	Eleocharis viridans 42	42	8	+				nc	6	6				nc													6														[93]
	Angiosperm	Cyperaceae	Fimbristylis cymosa	50	nd	+				nc	4	4				nc													4														[89]
	Angiosperm	Cyperaceae	Fimbristylis dichotoma	30	nd	+				nc	4	4				nc													4														[89]
	Angiosperm	Cyperaceae	Kyllinga brevifolia	120	nd	+				nc	45	45				nc													45														[89]
	Angiosperm	Cyperaceae	Rhynchospora breviuscula	10	2	+				nc	4	4				nc													4														[94]
	Angiosperm	Cyperaceae	Rhynchospora cephalotes	19	nd	+				nc	2	2				nc													2														[89]
	Angiosperm	Cyperaceae	Rhynchospora cf. riedeliana	12	2	+				nc	8	8				nc													8														[94]
	Angiosperm	Cyperaceae	Rhynchospora ciliata	10	2	+				nc	4	4				nc													4														[89]
	Angiosperm	Cyperaceae	Rhynchospora contracta	18	nd	+				nc	2	2				nc													2														[89]
	Angiosperm	Cyperaceae	Rhynchospora diamantina	24	4	+				nc	16	16				nc													16														[94]
	Angiosperm	Cyperaceae	Rhynchospora holoschoenoides	20	nd	+				nc	6	6				nc													6														[89]
	Angiosperm	Cyperaceae	Rhynchospora pubera	10	2	+				nc	6	6				nc													6														[89]
	Angiosperm	Cyperaceae	Rhynchospora rigida	10	2	+				nc	8	8				nc													8														[94]
	Angiosperm	Cyperaceae	Rhynchospora rosemariana	50	10	+				nc	30	30				nc													30														[94]
	Angiosperm	Cyperaceae	Rhynchospora speciosa	20	4	+				nc	18	18				nc													18														[94]
	Angiosperm	Cyperaceae	Rhynchospora tenuis 2x	4	2	+				nc	2	2				nc													2														[89]
	Angiosperm	Cyperaceae	Rhynchospora tenuis 4x	8	4	+				nc	4	4				nc													4														[95]
	Angiosperm	Droseraceae	Drosera falconerii	12	2	+				nc	3	3				nc													3														[96]
	Angiosperm	Euphorbiaceae	Manihot dichotoma	36	4		nd	nd	nd	1.66	6	6		6		2		6																									[97]
	Angiosperm	Euphorbiaceae	Manihot esculenta 'Alpim Bravo'	36	4		nd	nd	nd	1.77778	6	6		6		2		6																									[97]
	Angiosperm	Fabaceae	Amorpha fruticosa	40	2		20	20		4.15	6	6		6		4 - 5		2					4																				[98]
	Angiosperm	Fabaceae	Arachis batizocoi pi298639	20	2		16	4		3.452	6	6	2	4		3-4		2	2					2																3	2	2	[99]
	Angiosperm	Fabaceae	Arachis batizocoi S30079	20	2		14	6		3.615	4	4	2	2		5 - 5								2	2															2	2	2	[100]
	Angiosperm	Fabaceae	Arachis benensis	20	2		16	4		2.518	4	4	2	2		3						2			2															2			[100]
	Angiosperm	Fabaceae	Arachis cardenasii	20	2		18	2		3.357	8	8	6	2		4								8																4	4	4	[101]
	Angiosperm	Fabaceae	Arachis chiquitana	20	2		18	2		3.322	6	6	4	2		4								6																3	3	3	[101]
	Angiosperm	Fabaceae	Arachis correntina	20	2		16	4		3.289	4	4	2	2		4-5								4																2	2	2	[101]
	Angiosperm	Fabaceae	Arachis cruziana	20	2		16	4		2.822	6	6	4	2		3								4	2															3	3	2	[100]
	Angiosperm	Fabaceae	Arachis diogoi	20	2		18	2		3.436	5	5	3	2		5								5																3	3	3	[101]
	Angiosperm	Fabaceae	Arachis duranensis	20	2		18	2		2.895	4	4	2	2		3-4								4																2	2	2	[101]
	Angiosperm	Fabaceae	Arachis glandulifera	20	2		6	6	8	3.849	9	9	2	3	4	4			2					5	2											2	2			5	4	4	[102]
	Angiosperm	Fabaceae	Arachis gregoryi	20	2		16	4		2.874	2	2		2		3									2															1			[100]
	Angiosperm	Fabaceae	Arachis helodes	20	2		18	2		2.948	6	6	4	2		4								6																3	3	3	[101]
	Angiosperm	Fabaceae	Arachis herzogii	20	2		18	2		3.748	7	7	5	2		4								7																4	4	4	[101]
	Angiosperm	Fabaceae	Arachis hypogaea	40	4		38	2		3.364	10	10	8	2		3			2					6		2														5			[99]
	Angiosperm	Fabaceae	Arachis ipaensis	20	2		20			2.929	6	6	6			3-4			2					2		2														3	2	2	[99]
	Angiosperm	Fabaceae	Arachis kempff-mercadoi	20	2		18	2		3.553	6	6	4	2		4								6																3	3	3	[101]
	Angiosperm	Fabaceae	Arachis krapovickasii	20	2		12	8		3.479	6	6	2	4		3-4						2		2	2															3	2	2	[100]
	Angiosperm	Fabaceae	Arachis kuhlmannii	20	2		18	2		3.977	5	5	3	2		5								5																3	3	3	[101]
	Angiosperm	Fabaceae	Arachis magna	20	2		18	2		3.104	8	8	6	2		3					2			4	2															4	4	4	[100]
	Angiosperm	Fabaceae	Arachis monticola	40	4		38	2		3.3465	9	9	7	2		3			1					6		2														5			[99]
	Angiosperm	Fabaceae	Arachis schininii	20	2		18		2	2.913	4	4	2		2	4								4												2				2	2		[101]
	Angiosperm	Fabaceae	Arachis stenosperma	20	2		18	2		3.569	6	6	4	2		4								6																3	3	3	[101]
	Angiosperm	Fabaceae	Arachis trinitensis	20	2		20			2.902	2	2	2			3						2																		1			[100]
	Angiosperm	Fabaceae	Arachis valida	20	2		20			3.281	8	6	6			3								6		2														4	3	3	[100]
	Angiosperm	Fabaceae	Arachis villosa	20	2		18	2		3.812	4	4	2	2		5								4																2	2	2	[101]
	Angiosperm	Fabaceae	Arachis williamsii CTES	20	2		20			2.939	6	4	4			3								4		2														3	2	2	[100]
	Angiosperm	Fabaceae	Arachis williamsii W1118	20	2		18	2		3.485	2	2		2		4								2																1			[99]
	Angiosperm	Fabaceae	Cicer arietinum	16	2		nd	nd	nd	2.825	6	6	nd	nd	nd	3-4		nd	nd	nd	nd	nd	nd	nd	nd	nd	nd	nd		nd	nd	nd	nd	nd	nd	nd	nd	nd	nd				[103]
	Angiosperm	Fabaceae	Crotalaria juncea	16	2		16			2.49	4	4	4			3						2			2															2	2	2	[104]
	Angiosperm	Fabaceae	Glycine max	40	2		nd	nd	nd	1.66	2	2	2			2											2																[105]
	Angiosperm	Fabaceae	Lathyrus annuus	14	2		12	2		8.37571	2	2	2			11										2														1			[106]
	Angiosperm	Fabaceae	Lathyrus aphaca	14	2		4	10		6.2	2	2	2			8											2													1			[106]
	Angiosperm	Fabaceae	Lathyrus cicera	14	2		12	2		8.22	2	2	2			10											2													1			[106]
	Angiosperm	Fabaceae	Lathyrus clymenum	14	2		8	6		5.76429	2	2	2			5								2																1			[106]
	Angiosperm	Fabaceae	Lathyrus ochrus	14	2		6		8	6.96571	2	2			2	8										2											2			1			[106]
	Angiosperm	Fabaceae	Lathyrus sativus	14	2		6	8		8.55143	4	4	2	2		8-9				2						2														2		2	[106]
	Angiosperm	Fabaceae	Lathyrus tingitanus	14	2		8	6		11.6714	2	2	2			14				2																				1			[106]
	Angiosperm	Fabaceae	Lens culinaris ssp. orientalis	14	2		6	6	2	4.15	2	2	2			5								2																1			[107]
	Angiosperm	Fabaceae	Lens ervoides	14	2		4	10		4.15	2	2	2			5								2																1			[107]
	Angiosperm	Fabaceae	Lens lamottei	14	2		4	10		4.15	2	2	2			5								2																1			[107]
	Angiosperm	Fabaceae	Lens nigricans	14	2		4	10		4.15	2	2		2		5			2																					1			[107]
	Angiosperm	Fabaceae	Lens odemensis	14	2		4	10		4.15	2	2	2			5								2																1			[107]
	Angiosperm	Fabaceae	Lens tomentosus 120	14	2		4	10		4.15	4	4	2	2		4-5								4																2	2	2	[107]
	Angiosperm	Fabaceae	Lens tomentosus 133	14	2		2	12		4.69714	2	2		2		3		2																						1			[107]
	Angiosperm	Fabaceae	Lens tomentosus 149	14	2		4	10		5.81	2	2	2			7								2																1			[107]
	Angiosperm	Fabaceae	Libidibia ferrea var. ferrea 4x	48	4		32	16		3.1	12	12		12		4		12																									Luiz Gustavo Souza (per. comm)
	Angiosperm	Fabaceae	Libidibia ferrea var. ferrea 6x	72	6		48	24		3.1	18	18		18		4		18																									Luiz Gustavo Souza (per. comm)
	Angiosperm	Fabaceae	Libidibia ferrea var. parvifolia	24	2		16	8		2.99	6	6		6		4		6																									Luiz Gustavo Souza (per. comm)
	Angiosperm	Fabaceae	Lotus burttii	12	2		10	2		2.16	4	4	4			2-3			2			2																		2			[108]
	Angiosperm	Fabaceae	Lotus filicaulis	12	2		8	2	2	1.44	4	4	4			2			2			2																					[109]
	Angiosperm	Fabaceae	Lotus japonicus Gifu	12	2		10	2		1.91833	6	6	6			2			4			2																		3	2		[109]
	Angiosperm	Fabaceae	Lotus japonicus Miyakojima MG-20	12	2		8	4		1.55	6	6	4	2		1-2			6																					3	3	2	[110]
	Angiosperm	Fabaceae	Lupinus angustifolius	40	2		36	4		0.7805	2	2	2			1					2																						[111]
	Angiosperm	Fabaceae	Lupinus cosentinii	32	2		22	10		1.66	6	6	6			2		2				4																					[111]
	Angiosperm	Fabaceae	Medicago glomerata	16	2		nd	nd	nd	3.32	2	2		2		4				2																							[112]
	Angiosperm	Fabaceae	Medicago sativa ssp. coerulea / ssp. falcata	16	2		nd	nd	nd	3.32	2	2		2		4								2																			[112]
	Angiosperm	Fabaceae	Medicago sativa ssp. falcata 4x / ssp. sativa	32	4		nd	nd	nd	3.32	4	4		4		4								4																			[112]
	Angiosperm	Fabaceae	Phaseolus acutifolius var. latifolius	22	2		20	2		2.61636	2	2	2			2											2													1			[113]
	Angiosperm	Fabaceae	Phaseolus coccineus	22	2		12	6	4	2.64273	6	6		2	4	2-3		4									2			4										3	2	3	[113]
	Angiosperm	Fabaceae	Phaseolus lunatus fa02	22	2		14	8		3.32	2	2		2		2		2																									[114]
	Angiosperm	Fabaceae	Phaseolus lunatus G26460, G2585, fa18, "vermelinha"	22	2		14	8		3.32	2	2		2		2		2																						1			[114]
	Angiosperm	Fabaceae	Phaseolus vulgaris cv Calima	22	2		6	14	2	1.6	18	16	4	12		2		2	6								10													9	5	9	[115]
	Angiosperm	Fabaceae	Phaseolus vulgaris cv Saxa5	22	2		6	14	2	1.6	10	10	2	8		2		2	2								6													5	2	5	[115]
	Angiosperm	Fabaceae	Phaseolus vulgaris cv Saxa6	22	2		6	14	2	1.6	12	12	2	10		2		2	4								6													6	2	6	[115]
	Angiosperm	Fabaceae	Phaseolus vulgaris 'Jalo EEP558'	22	2		nd	nd	nd	2.49	14	14	nd	nd	nd	2-3		nd	nd	nd	nd	nd	nd	nd	nd	nd	nd	nd		nd	nd	nd	nd	nd	nd	nd	nd	nd	nd				[116]
	Angiosperm	Fabaceae	Phaseolus vulgaris 'Jamapa'	22	2		nd	nd	nd	2.49	8	8	nd	nd	nd	3		nd	nd	nd	nd	nd	nd	nd	nd	nd	nd	nd		nd	nd	nd	nd	nd	nd	nd	nd	nd	nd				[116]
	Angiosperm	Fabaceae	Phaseolus vulgaris 'Pajarito' G24404	22	2		nd	nd	nd	1.66	5	5	nd	nd	nd	2		nd	nd	nd	nd	nd	nd	nd	nd	nd	nd	nd		nd	nd	nd	nd	nd	nd	nd	nd	nd	nd				[116]
	Angiosperm	Fabaceae	Phaseolus vulgaris 'Pajarito' G24423	22	2		nd	nd	nd	2.49	10	10	nd	nd	nd	2-3		nd	nd	nd	nd	nd	nd	nd	nd	nd	nd	nd		nd	nd	nd	nd	nd	nd	nd	nd	nd	nd				[116]
	Angiosperm	Fabaceae	Phaseolus vulgaris 'Pinto UI114'	22	2		nd	nd	nd	1.66	6	6	nd	nd	nd	2		nd	nd	nd	nd	nd	nd	nd	nd	nd	nd	nd		nd	nd	nd	nd	nd	nd	nd	nd	nd	nd				[116]
	Angiosperm	Fabaceae	Phaseolus vulgaris 'Wax'	22	2		12	8	2	2.24	14	14	4	8	2	2		2	8								4			2										7	4	7	[113]
	Angiosperm	Fabaceae	Pisum sativum L. cv Grüne Victoria	14	2		8	4	2	6.64	4	4		4		8											4													2	2	2	[117]
	Angiosperm	Fabaceae	Robinia pseudoacacia	22	2		10	8	4	3.6	4	4			4	4.5		4												4													[98]
	Angiosperm	Fabaceae	Sophora japonica f. oligophylla	28	4		20	8		3.08929	4	4	4			4 - 5							4																				[98]
	Angiosperm	Fabaceae	Trifolium ambiguum	48	6		nd	nd	nd	2.49	6	6		6		3						6																					[118]
	Angiosperm	Fabaceae	Trifolium campestre	14	2		14			2.49	2	2	2			3						2																					[119]
	Angiosperm	Fabaceae	Trifolium dubium	30	2		30			2.292	6	4	4			2-3						4		2																			[119]
	Angiosperm	Fabaceae	Trifolium hybridum	16	2		nd	nd	nd	2.49	2	2	nd	nd	nd	3		nd	nd	nd	nd	nd	nd	nd	nd	nd	nd	nd		nd	nd	nd	nd	nd	nd	nd	nd	nd	nd				[118]
	Angiosperm	Fabaceae	Trifolium micranthum	16	2		16			2.49	4	2	2			3						2		2																			[119]
	Angiosperm	Fabaceae	Trifolium nigrescens ssp. meneghinianum	16	2		12	4		0.83	2	2	2			1						2																					[120]
	Angiosperm	Fabaceae	Trifolium nigrescens ssp. nigrescens	16	2		12	4		0.83	2	2	2			1						2																					[120]
	Angiosperm	Fabaceae	Trifolium nigrescens ssp. petrisavii	16	2		12	4		0.83	4	4	4			1						4																					[120]
	Angiosperm	Fabaceae	Trifolium occidentale	16	2		nd	nd	nd	2.49	2	2		2		3		2																									[118]
	Angiosperm	Fabaceae	Trifolium pratense R130	14	2		4	10		2.06571	4	4	2	2		3			2			2																		2	2	2	[121]
	Angiosperm	Fabaceae	Trifolium repens	32	4		nd	nd	nd	2.49	2	2		2		3		2																									[118]
	Angiosperm	Fabaceae	Trifolium uniflorum	32	4		nd	nd	nd	2.49	4	4		4		3		4																									[118]
	Angiosperm	Fabaceae	Vicia amoena var. amoena	24	4		6	10	8	6.48	9	9	3	4	2	6 - 9						5		3	1											2							[122]
	Angiosperm	Fabaceae	Vicia amoena var. sericea	12	2		2	8	2	4.98	2	2		2		6						2																					[122]
	Angiosperm	Fabaceae	Vicia amphicarpa	12	2		nd	nd	nd	3.875	4	4	nd	nd	nd	4-5		nd	nd	nd	nd	nd	nd	nd	nd	nd	nd	nd		nd	nd	nd	nd	nd	nd	nd	nd	nd	nd				[123]
	Angiosperm	Fabaceae	Vicia angustifolia	12	2		nd	nd	nd	4.32	2	2	nd	nd	nd	6		nd	nd	nd	nd	nd	nd	nd	nd	nd	nd	nd		nd	nd	nd	nd	nd	nd	nd	nd	nd	nd				[123]
	Angiosperm	Fabaceae	Vicia benghalensis A	14	2		nd	nd	nd	4.15	2	2	2			5						2																					[124]
	Angiosperm	Fabaceae	Vicia benghalensis B	14	2		nd	nd	nd	4.15	2	2	2			5						2																					[124]
	Angiosperm	Fabaceae	Vicia bithynica	12	2		nd	nd	nd	3.1	4	4	nd	nd	nd	4		nd	nd	nd	nd	nd	nd	nd	nd	nd	nd	nd		nd	nd	nd	nd	nd	nd	nd	nd	nd	nd				[123]
	Angiosperm	Fabaceae	Vicia cordata	10	2		nd	nd	nd	3.32	2	2	nd	nd	nd	4		nd	nd	nd	nd	nd	nd	nd	nd	nd	nd	nd		nd	nd	nd	nd	nd	nd	nd	nd	nd	nd				[123]
	Angiosperm	Fabaceae	Vicia cracca	12	2		nd	nd	nd	6.66	4	4	nd	nd	nd	5 -6		nd	nd	nd	nd	nd	nd	nd	nd	nd	nd	nd		nd	nd	nd	nd	nd	nd	nd	nd	nd	nd				[122]
	Angiosperm	Fabaceae	Vicia dasycarpa	14	2			14		5.81	2	2		2		7									2																		[123]
	Angiosperm	Fabaceae	Vicia dumetorum	12	2		4	6	2	6.64	3	3	2	1		7 - 8						3																					[122]
	Angiosperm	Fabaceae	Vicia eriocarpa	14	2			14		6.64	2	2		2		8									2																		[123]
	Angiosperm	Fabaceae	Vicia faba	12	2		2		10	9.99	2	2	2			18				2																				1			[125]
	Angiosperm	Fabaceae	Vicia galilaea	14	2		2	12		5.81	2	2	2			7							2																				[123]
	Angiosperm	Fabaceae	Vicia grandiflora	14	2			8	6	6.64	2	2		2		8				2																				1			[126]
	Angiosperm	Fabaceae	Vicia hyaeniscyamus	14	2		2	12		7.47	2	2		2		9								2																			[123]
	Angiosperm	Fabaceae	Vicia hybrida	12	2				12	6.64	4	4			4	8						2		2										2		2							[123]
	Angiosperm	Fabaceae	Vicia incisa	12	2		6	2	4	5.81	2	2	2			7										2																	[123]
	Angiosperm	Fabaceae	Vicia johannis ssp johannis	14	2		nd	nd	nd	4.98	2	2	nd	nd	nd	6		nd	nd	nd	nd	nd	nd	nd	nd	nd	nd	nd		nd	nd	nd	nd	nd	nd	nd	nd	nd	nd				[123]
	Angiosperm	Fabaceae	Vicia johannis ssp procumbens	14	2		2	12		8.3	2	2	2			10							2																				[123]
	Angiosperm	Fabaceae	Vicia macrocarpa	12	2		4	8		6.975	4	4		4		7-9									4																		[123]
	Angiosperm	Fabaceae	Vicia narbonensis `IFYN574'	14	2		2	12		9.96	2	2		2		12								2																1			[126]
	Angiosperm	Fabaceae	Vicia nigra	10	2		nd	nd	nd	5.81	2	2	nd	nd	nd	7		nd	nd	nd	nd	nd	nd	nd	nd	nd	nd	nd		nd	nd	nd	nd	nd	nd	nd	nd	nd	nd				[123]
	Angiosperm	Fabaceae	Vicia pannonica	12	2			8	4	6.64	4	4		4		8								2	2															2	2		[126]
	Angiosperm	Fabaceae	Vicia pseudorobus	12	2		6	2	4	7.47	4	4	2		2	7 -9					1			3												2							[122]
	Angiosperm	Fabaceae	Vicia sativa	12	2		nd	nd	nd	7.315	4	4	nd	nd	nd	9-11		nd	nd	nd	nd	nd	nd	nd	nd	nd	nd	nd		nd	nd	nd	nd	nd	nd	nd	nd	nd	nd				[123]
	Angiosperm	Fabaceae	Vicia sativa `Ebena'	12	2		nd	nd	nd	3.875	4	4	nd	nd	nd	5		nd	nd	nd	nd	nd	nd	nd	nd	nd	nd	nd		nd	nd	nd	nd	nd	nd	nd	nd	nd	nd	2	2		[126]
	Angiosperm	Fabaceae	Vicia serratifolia	14	2			14		9.13	2	2		2		11						2																					[123]
	Angiosperm	Fabaceae	Vicia varia	14	2			8	6	4.15	2	2		2		5									2																		[123]
	Angiosperm	Fabaceae	Vicia villosa	14	2			2	12	6.64	2	2		2		8									2																		[123]
	Angiosperm	Fabaceae	Vigna radiata	22	2		nd	nd	nd	2.49	4	4	nd	nd	nd	3		nd	nd	nd	nd	nd	nd	nd	nd	nd	nd	nd		nd	nd	nd	nd	nd	nd	nd	nd	nd	nd				[103]
	Angiosperm	Fabaceae	Vigna unguiculata	22	2		nd	nd	nd	1.66	10	10	nd	nd	nd	2		nd	nd	nd	nd	nd	nd	nd	nd	nd	nd	nd		nd	nd	nd	nd	nd	nd	nd	nd	nd	nd				[127]
	Angiosperm	Fagaceae	Quercus cerris	24	2		22		2	2.88	4	4	2		2	4			2					2							2												[128]
	Angiosperm	Fagaceae	Quercus michauxii	24	2		22		2	2.77	4	4	2		2	3-4			2					2							2												[128]
	Angiosperm	Fagaceae	Quercus petraea	24	2		22		2	3.1	4	4	2		2	2-4			2				2								2												[128]
	Angiosperm	Fagaceae	Quercus pubescens	24	2		22		2	2.4075	4	4	2		2	3			2				2								2												[128]
	Angiosperm	Fagaceae	Quercus robur	24	2		22		2	3.1	4	4	2		2	4			2				2								2												[128]
	Angiosperm	Grossulariaceae	Ribes petraeum	16	2		12	4		2.36625	4	4	2	2		2-3			4																					2	2	2	[129]
	Angiosperm	Grossulariaceae	Ribes rubrum	16	2		12	4		nd	4	4	2	2		4			4																					2		2	[129]
	Angiosperm	Grossulariaceae	Ribes uva-crispa	16	2		nd	nd	nd	nd	2	2		2		3			2																					1			[129]
	Angiosperm	Iridaceae	Iris filifolia Málaga	34	4		nd	nd	nd	nd	4	4	nd	nd	nd	15		nd	nd	nd	nd	nd	nd	nd	nd	nd	nd	nd		nd	nd	nd	nd	nd	nd	nd	nd	nd	nd				[130]
	Angiosperm	Iridaceae	Iris filifolia Nador	30	4		nd	nd	nd	nd	6	6	nd	nd	nd	8		nd	nd	nd	nd	nd	nd	nd	nd	nd	nd	nd		nd	nd	nd	nd	nd	nd	nd	nd	nd	nd				[130]
	Angiosperm	Iridaceae	Iris latifolia	42	6		nd	nd	nd	nd	20	20	nd	nd	nd	12-14		nd	nd	nd	nd	nd	nd	nd	nd	nd	nd	nd		nd	nd	nd	nd	nd	nd	nd	nd	nd	nd				[130]
	Angiosperm	Iridaceae	Iris serotina	34	4		nd	nd	nd	nd	10	10	nd	nd	nd	9- 18		nd	nd	nd	nd	nd	nd	nd	nd	nd	nd	nd		nd	nd	nd	nd	nd	nd	nd	nd	nd	nd				[130]
	Angiosperm	Iridaceae	Iris setosa	38	2		nd	nd	nd	6.62526	6	6	nd	nd	nd	8-12		nd	nd	nd	nd	nd	nd	nd	nd	nd	nd	nd		nd	nd	nd	nd	nd	nd	nd	nd	nd	nd				[131]
	Angiosperm	Iridaceae	Iris tingitana	28	4		nd	nd	nd	nd	6	6	nd	nd	nd	9- 18		nd	nd	nd	nd	nd	nd	nd	nd	nd	nd	nd		nd	nd	nd	nd	nd	nd	nd	nd	nd	nd				[130]
	Angiosperm	Iridaceae	Iris versicolor	108	6		nd	nd	nd	nd	6	6	nd	nd	nd	6-9		nd	nd	nd	nd	nd	nd	nd	nd	nd	nd	nd		nd	nd	nd	nd	nd	nd	nd	nd	nd	nd				[131]
	Angiosperm	Iridaceae	Iris virginica	70	4		nd	nd	nd	nd	6	6	nd	nd	nd	6-8		nd	nd	nd	nd	nd	nd	nd	nd	nd	nd	nd		nd	nd	nd	nd	nd	nd	nd	nd	nd	nd				[131]
	Angiosperm	Iridaceae	Iris xiphium	34	4		nd	nd	nd	nd	10	10	nd	nd	nd	7-16		nd	nd	nd	nd	nd	nd	nd	nd	nd	nd	nd		nd	nd	nd	nd	nd	nd	nd	nd	nd	nd				[130]
	Angiosperm	Lamiaceae	Perilla frutescens var. frutescens	40	4		nd	nd	nd	3.188	2	2		2		4			2																								[132]
	Angiosperm	Liliaceae	Lilium bosniacum	24	2		2	2	20	14.5067	8	6		2	4	11-20				2		2		2		2								2		2		2		4	2	2	[133]
	Angiosperm	Liliaceae	Lilium brownii	24	2		2	2	20	11.7725	6	6			6	15-20						4					2							4					2				[134]
	Angiosperm	Liliaceae	Lilium carniolicum	24	2		4		20	12.75	10	8	2		6	9-20		2		2		2		2		2				2				2		2		2		5	2	2	[135]
	Angiosperm	Liliaceae	Lilium longiflorum	24	2		2	2	20	23.8417	6	6			6	18-24						4				2								4				2		3	2	3	[136]
	Angiosperm	Liliaceae	Lilium pomponium	24	2		2	2	20	13.3	6	6		2	4	12-20			2		2					2					2							2		3		2	[135]
	Angiosperm	Liliaceae	Lilium pyrenaicum	24	2		2	2	20	12.75	8	8	2	2	4	10-20			2			4				2								2				2		4	2	3	[135]
	Angiosperm	Liliaceae	Lilium rubellum	24	2		2	4	18	22.4917	14	12	2	2	8	16-33			2			2		8		2								2		4		2		7	5	4	[136]
	Angiosperm	Linaceae	Linum angustifolium	30	4		nd	nd	nd	1.764	2	2	nd	nd	nd	3		nd	nd	nd	nd	nd	nd	nd	nd	nd	nd	nd		nd	nd	nd	nd	nd	nd	nd	nd	nd	nd	1			[137]
	Angiosperm	Linaceae	Linum austriacum	18	2		18			2.05	2	2	2			3								2																1			[137]
	Angiosperm	Linaceae	Linum decumbens	16	2		16			2.36625	2	2	2			3								2																1			[137]
	Angiosperm	Linaceae	Linum grandiflorum	16	2		16			1.995	2	2	2			3								2																1			[137]
	Angiosperm	Linaceae	Linum perenne	18	2		18			2.38	2	2	2			3								2																			[137]
	Angiosperm	Linaceae	Linum usitatissimum	30	4		26	4		1.572	2	2	2			2								2																1			[137]
	Angiosperm	Linderniaceae	Torenia baillonii	16	2		4	10	2	1.66	2	2	2			2						2																		1			[138]
	Angiosperm	Linderniaceae	Torenia fournieri	18	2		6	12		1.66	2	2	2			2						2																		1			[138]
	Angiosperm	Malvaceae	Gossypium arboreum	26	2		26			1.66	6	6	2	4		2			2			4																					[139]
	Angiosperm	Malvaceae	Gossypium herbaceum	26	2		26			1.66	6	6	4	2		2		2	2			2																					[139]
	Angiosperm	Malvaceae	Gossypium raimondii	26	2		26			1.66	8	8	6	2		2			8																								[139]
	Angiosperm	Malvaceae	Gossypium thurberi	26	2		26			1.66	8	8	8			1-2			4	2							2																[139]
	Angiosperm	Malvaceae	Theobroma cacao	20	2		20			1.607	2	2	2			1.9			2																					1			[140]
	Angiosperm	Malvaceae	Theobroma grandiflorum	20	2		20			1.668	2	2	2			2			2																					1			[140]
	Angiosperm	Musaceae	Musa balbisiana	22	2		14	2	6	5.18	2	2	2			7								2																			[141]
	Angiosperm	Musaceae	Musa beccarii	18	2		nd	nd	nd	1.36667	6	6	nd	nd	nd	1 - 2		nd	nd	nd	nd	nd	nd	nd	nd	nd	nd	nd		nd	nd	nd	nd	nd	nd	nd	nd	nd	nd				[142]
	Angiosperm	Musaceae	Musa 'Calcutta 4"	22	2		nd	nd	nd	1.48	2	2	nd	nd	nd	2		nd	nd	nd	nd	nd	nd	nd	nd	nd	nd	nd		nd	nd	nd	nd	nd	nd	nd	nd	nd	nd				[142]
	Angiosperm	Musaceae	Musa laterita	22	2		nd	nd	nd	1.66	2	2	nd	nd	nd	2		nd	nd	nd	nd	nd	nd	nd	nd	nd	nd	nd		nd	nd	nd	nd	nd	nd	nd	nd	nd	nd				[142]
	Angiosperm	Musaceae	Musa schizocarpa	22	2		16	6		1.12	2	2	2			2			2																								[142]
	Angiosperm	Musaceae	Musa textilis	20	2		nd	nd	nd	1.66	2	2	nd	nd	nd	2		nd	nd	nd	nd	nd	nd	nd	nd	nd	nd	nd		nd	nd	nd	nd	nd	nd	nd	nd	nd	nd				[142]
	Angiosperm	Orchidaceae	Cephalanthera damasonium	36	4		10	16	10	5.81833	2	2			2	13		2												2										1			[143]
	Angiosperm	Orchidaceae	Cephalanthera longifolia	32	4		6	16	10	5.90875	2	2		2		12											2													1			[143]
	Angiosperm	Orchidaceae	Cephalanthera rubra	44	4		8	26	10	5.13409	4	4		4		8-12											4													2			[143]
	Angiosperm	Orchidaceae	Dendrobium aggregatum	38	2		nd	nd	nd	nd	4	2	nd	nd	nd	2		nd	nd	nd	nd	nd	nd	nd	nd	nd	nd	nd		nd	nd	nd	nd	nd	nd	nd	nd	nd	nd				[144]
	Angiosperm	Orchidaceae	Dendrobium aphyllum	38	2		nd	nd	nd	nd	2	2	nd	nd	nd	2		nd	nd	nd	nd	nd	nd	nd	nd	nd	nd	nd		nd	nd	nd	nd	nd	nd	nd	nd	nd	nd				[144]
	Angiosperm	Orchidaceae	Dendrobium moschatum	40	2		nd	nd	nd	nd	6	6	nd	nd	nd	2		nd	nd	nd	nd	nd	nd	nd	nd	nd	nd	nd		nd	nd	nd	nd	nd	nd	nd	nd	nd	nd				[144]
	Angiosperm	Orchidaceae	Maxillaria acicularis	38	2		nd	nd	nd	1.66	4	4	nd	nd	nd	2		nd	nd	nd	nd	nd	nd	nd	nd	nd	nd	nd		nd	nd	nd	nd	nd	nd	nd	nd	nd	nd				[145]
	Angiosperm	Orchidaceae	Maxillaria desvauxiana	40	2		nd	nd	nd	2.391	2	2	nd	nd	nd	3		nd	nd	nd	nd	nd	nd	nd	nd	nd	nd	nd		nd	nd	nd	nd	nd	nd	nd	nd	nd	nd				[145]
	Angiosperm	Orchidaceae	Maxillaria discolor	42	2		nd	nd	nd	2.11286	4	4	nd	nd	nd	3		nd	nd	nd	nd	nd	nd	nd	nd	nd	nd	nd		nd	nd	nd	nd	nd	nd	nd	nd	nd	nd				[145]
	Angiosperm	Orchidaceae	Maxillaria notylioglossa	38	2		nd	nd	nd	1.41684	2	2	nd	nd	nd	2		nd	nd	nd	nd	nd	nd	nd	nd	nd	nd	nd		nd	nd	nd	nd	nd	nd	nd	nd	nd	nd				[145]
	Angiosperm	Paeoniaceae	Paeonia delavayi	10	2		4	6		8.3	8	8	4	4		10			8																								[146]
	Angiosperm	Paeoniaceae	Paeonia emodi	10	2		4	4	2	7.64	10	10	4	4	2	10			10												2												[146]
	Angiosperm	Paeoniaceae	Paeonia rockii	10	2		8		2	8.3	6	6	4		2	10			4								2				2								2				[146]
	Angiosperm	Paeoniaceae	Paeonia tenuifolia	10	2		6	2	2	8.3	6	6	2	2	2	10			6												2												[146]
	Angiosperm	Paeoniaceae	Paeonia veitchii	10	2		4	4	2	8.3	10	10	4	4	2	10			10												2												[146]
	Angiosperm	Passifloraceae	Passiflora actinia	18	2		nd	nd	nd	1.66	6	6	nd	nd	nd	2		nd	nd	nd	nd	nd	nd	nd	nd	nd	nd	nd		nd	nd	nd	nd	nd	nd	nd	nd	nd	nd				[147]
	Angiosperm	Passifloraceae	Passiflora alata	18	2		nd	nd	nd	2.49	4	4	nd	nd	nd	3		nd	nd	nd	nd	nd	nd	nd	nd	nd	nd	nd		nd	nd	nd	nd	nd	nd	nd	nd	nd	nd				[147]
	Angiosperm	Passifloraceae	Passiflora amethystina	18	2		12	6		2.85556	6	6	4	2		2-3			2								4													3	2	3	[148]
	Angiosperm	Passifloraceae	Passiflora capsularis	12	2		nd	nd	nd	0.83	2	2	nd	nd	nd	1		nd	nd	nd	nd	nd	nd	nd	nd	nd	nd	nd		nd	nd	nd	nd	nd	nd	nd	nd	nd	nd				[147]
	Angiosperm	Passifloraceae	Passiflora cincinnata	18	2		14	4		2.18889	4	4	4			2			2								2													2		2	[148]
	Angiosperm	Passifloraceae	Passiflora edmundoi	18	2		nd	nd	nd	2.49	6	6	nd	nd	nd	2-3		nd	nd	nd	nd	nd	nd	nd	nd	nd	nd	nd		nd	nd	nd	nd	nd	nd	nd	nd	nd	nd				[147]
	Angiosperm	Passifloraceae	Passiflora edulis f. flavicarpa	18	2		14	4		2.52222	4	4	2	2		2			2								2													2		2	[148]
	Angiosperm	Passifloraceae	Passiflora elegans	18	2		nd	nd	nd	1.66	6	6	nd	nd	nd	2		nd	nd	nd	nd	nd	nd	nd	nd	nd	nd	nd		nd	nd	nd	nd	nd	nd	nd	nd	nd	nd				[147]
	Angiosperm	Passifloraceae	Passiflora foetida	20	4		nd	nd	nd	1.462	6	6	nd	nd	nd	2		nd	nd	nd	nd	nd	nd	nd	nd	nd	nd	nd		nd	nd	nd	nd	nd	nd	nd	nd	nd	nd				[147]
	Angiosperm	Passifloraceae	Passiflora galbana	18	2		nd	nd	nd	1.66	6	6	nd	nd	nd	2		nd	nd	nd	nd	nd	nd	nd	nd	nd	nd	nd		nd	nd	nd	nd	nd	nd	nd	nd	nd	nd				[147]
	Angiosperm	Passifloraceae	Passiflora glandulosa	18	2		nd	nd	nd	1.66	6	6	nd	nd	nd	2		nd	nd	nd	nd	nd	nd	nd	nd	nd	nd	nd		nd	nd	nd	nd	nd	nd	nd	nd	nd	nd				[147]
	Angiosperm	Passifloraceae	Passiflora haematostigma	24	4		nd	nd	nd	1.66	4	4	nd	nd	nd	2		nd	nd	nd	nd	nd	nd	nd	nd	nd	nd	nd		nd	nd	nd	nd	nd	nd	nd	nd	nd	nd				[147]
	Angiosperm	Passifloraceae	Passiflora laurifolia	18	2		nd	nd	nd	1.66	4	4	nd	nd	nd	2		nd	nd	nd	nd	nd	nd	nd	nd	nd	nd	nd		nd	nd	nd	nd	nd	nd	nd	nd	nd	nd				[147]
	Angiosperm	Passifloraceae	Passiflora misera 2x	12	2		nd	nd	nd	0.72	4	4	nd	nd	nd	1		nd	nd	nd	nd	nd	nd	nd	nd	nd	nd	nd		nd	nd	nd	nd	nd	nd	nd	nd	nd	nd				[147]
	Angiosperm	Passifloraceae	Passiflora misera 6x	36	6		nd	nd	nd	nd	12	12	nd	nd	nd	1		nd	nd	nd	nd	nd	nd	nd	nd	nd	nd	nd		nd	nd	nd	nd	nd	nd	nd	nd	nd	nd				[147]
	Angiosperm	Passifloraceae	Passiflora morifolia	12	2		nd	nd	nd	0.775	2	2	nd	nd	nd	1		nd	nd	nd	nd	nd	nd	nd	nd	nd	nd	nd		nd	nd	nd	nd	nd	nd	nd	nd	nd	nd				[147]
	Angiosperm	Passifloraceae	Passiflora mucronata	18	2		nd	nd	nd	2.49	6	6	nd	nd	nd	2-3		nd	nd	nd	nd	nd	nd	nd	nd	nd	nd	nd		nd	nd	nd	nd	nd	nd	nd	nd	nd	nd				[147]
	Angiosperm	Passifloraceae	Passiflora pentagona	24	4		nd	nd	nd	nd	4	4	nd	nd	nd	2		nd	nd	nd	nd	nd	nd	nd	nd	nd	nd	nd		nd	nd	nd	nd	nd	nd	nd	nd	nd	nd				[147]
	Angiosperm	Passifloraceae	Passiflora rubra	12	2		nd	nd	nd	0.83	2	2	nd	nd	nd	1		nd	nd	nd	nd	nd	nd	nd	nd	nd	nd	nd		nd	nd	nd	nd	nd	nd	nd	nd	nd	nd				[147]
	Angiosperm	Passifloraceae	Passiflora suberosa	24	4		nd	nd	nd	0.83	10	10	nd	nd	nd	1		nd	nd	nd	nd	nd	nd	nd	nd	nd	nd	nd		nd	nd	nd	nd	nd	nd	nd	nd	nd	nd				[147]
	Angiosperm	Passifloraceae	Passiflora tricuspis	12	2		nd	nd	nd	nd	4	4	nd	nd	nd	2		nd	nd	nd	nd	nd	nd	nd	nd	nd	nd	nd		nd	nd	nd	nd	nd	nd	nd	nd	nd	nd				[147]
	Angiosperm	Plantaginaceae	Plantago arenaria	12	2		10	2		2.49	4	4	4			3											4																[149]
	Angiosperm	Plantaginaceae	Plantago lagopus	12	2		8		4	2.325	4	4			4	3		4												4													[149]
	Angiosperm	Plantaginaceae	Plantago lanceolata	12	2		8		4	2.325	4	4			4	3		2	2											2	2												[149]
	Angiosperm	Plantaginaceae	Plantago major	12	2		6	6		2.16	4	4		4		3			4																								[149]
	Angiosperm	Plantaginaceae	Plantago ovata	8	2		4		4	2.49	4	4			4	2-3		2	2											2	2									2		2	[150]
	Angiosperm	Plantaginaceae	Plantago rhodosperma	24	4		8	16		2.49	4	4	2	2		3			2								2																[149]
	Angiosperm	Plantaginaceae	Plantago rugelii	24	4		8	16		2.49	2	2	2			3			2																								[149]
	Angiosperm	Poaceae	Aegilops bicornis	14	2		6	8		8.3	6	6	4	2		10			2	4																							[151]
	Angiosperm	Poaceae	Aegilops biuncialis k2682	28	4		nd	nd	nd	8.87071	12	12	2	10		6-11			6	4					2															6			[152]
	Angiosperm	Poaceae	Aegilops biuncialis k3007	28	4		nd	nd	nd	8.3	12	10		6	4	7-10			8	2						2					4							2		6			[152]
	Angiosperm	Poaceae	Aegilops caudata	14	2		2	6	6	8.3	4	4	2	2		10			4																								[151]
	Angiosperm	Poaceae	Aegilops columnaris i571173	28	4		nd	nd	nd	6.45143	6	6	2	4		6-8			4	2																				3			[152]
	Angiosperm	Poaceae	Aegilops comosa	14	2		8	6		8.3	14	14	8	6		10			10	2				2																			[151]
	Angiosperm	Poaceae	Aegilops cylindrica TA2204	28	4		12	8	8	8.3	6	6	4	2		10			4	2																							[153]
	Angiosperm	Poaceae	Aegilops geniculata ta1702	28	4		nd	nd	nd	9.13	12	12	4	8		8-11			10	2																				6			[152]
	Angiosperm	Poaceae	Aegilops kotschyi K201	28	4		nd	nd	nd	8.61143	8	8	2	6		8-11			4	4																				4			[152]
	Angiosperm	Poaceae	Aegilops longissima	14	2		4	10		8.3	10	8	4	4		10			4	4							2																[151]
	Angiosperm	Poaceae	Aegilops mutica	14	2		10	4		8.3	6	6	6			10				4						2																	[151]
	Angiosperm	Poaceae	Aegilops neglecta 6x	42	6		nd	nd	nd	9.39429	12	12	6	6		8-12			6	2						2	2													6			[152]
	Angiosperm	Poaceae	Aegilops peregrina KU141	28	4		nd	nd	nd	6.83357	8	8	4	4		6-9			4	4																				4			[152]
	Angiosperm	Poaceae	Aegilops searsii	14	2		12	2		8.3	8	6	4	2		10			2	4							2																[151]
	Angiosperm	Poaceae	Aegilops sharonensis (Caesarea)	14	2		nd	nd	nd	8.3	4	4	2	2		10			2	2																							[154]
	Angiosperm	Poaceae	Aegilops sharonensis Kishon	14	2		nd	nd	nd	8.3	5	4	4			10			2	2							1																[154]
	Angiosperm	Poaceae	Aegilops sharonensis TA1995	14	2		8	6		8.3	6	6	4	2		10			2	4																							[151]
	Angiosperm	Poaceae	Aegilops speltoides Kishon 4-2	14	2		nd	nd	nd	nd	6	6	4	2		nd				6																							[154]
	Angiosperm	Poaceae	Aegilops speltoides TA1789/TA1783	14	2		10	4		8.3	4	4	4			10				4																				2		2	[151]
	Angiosperm	Poaceae	Aegilops speltoides Ts24 / Ts84 / 4-1	14	2		12	2		8.3	4	4	4			10				4																							[154]
	Angiosperm	Poaceae	Aegilops tauschii	14	2		10	4		8.3	4	4	4			10			2							2																	[151]
	Angiosperm	Poaceae	Aegilops triuncialis k2472	28	4		nd	nd	nd	9.13	8	8		8		8-11			4	4																				4			[152]
	Angiosperm	Poaceae	Aegilops umbellulata	14	2		2	6	6	8.3	4	4	2	2		10			4																								[155]
	Angiosperm	Poaceae	Aegilops umbellulata TA1830/TA1823	14	2		4	6	4	8.3	6	6	4	2		10			4							2																	[151]
	Angiosperm	Poaceae	Aegilops uniaristata	14	2			6	8	8.3	20	10	4	6		10			8						4		8																[151]
	Angiosperm	Poaceae	Arrhenatherum album	28	4		20	8		nd	4	4	4			nd			4																								[156]
	Angiosperm	Poaceae	Arrhenatherum elatius	28	4		20	8		nd	4	4	4			nd			4																								[156]
	Angiosperm	Poaceae	Arrhenatherum thorei	28	4		28			nd	4	4	4			nd			4																								[156]
	Angiosperm	Poaceae	Avena canariensis k293	14	2		10	4		6.26286	4	4	2	2		8				4																							[157]
	Angiosperm	Poaceae	Avena clauda k200	14	2		4	6	4	6.64	4	4	4			8				4																							[158]
	Angiosperm	Poaceae	Avena insularis k-2102	28	4		20	8		5.81	10	10	4	6		7			4					2		4																	[159]
	Angiosperm	Poaceae	Avena longiglumis k1810	14	2		10	4		6.26286	4	4	2	2		8				4																							[157]
	Angiosperm	Poaceae	Avena magna k-1787	28	4		16	12		5.81	10	10	2	8		7			4					2		4																	[159]
	Angiosperm	Poaceae	Avena murphyi CC7120	28	4		nd	nd	nd	6.64	4	4	2	2		8			4																								[160]
	Angiosperm	Poaceae	Avena murphyi k-2088	28	4		18	10		5.81	6	6		6		7			4	2																							[159]
	Angiosperm	Poaceae	Avena sativa cv.Prevision	42	6		nd	nd	nd	6.64	6	6		6		8			6																								[160]
	Angiosperm	Poaceae	Avena strigosa 2080	14	2		nd	nd	nd	6.64	4	4	4			8			2	2																							[161]
	Angiosperm	Poaceae	Avena strigosa PI 258729	14	2		8	6		6.64	4	4	2	2		8			2	2																							[160]
	Angiosperm	Poaceae	Brachypodium ABR113	30	4		nd	nd	nd	2.83	4	4	2	2		3-5			2			2																					[162]
	Angiosperm	Poaceae	Brachypodium ABR114	20	2		nd	nd	nd	3.32	2	2		2		4						2																					[162]
	Angiosperm	Poaceae	Brachypodium distachyon ABR1	10	2		6	4		5.584	2	2	2			4			2																								[163]
	Angiosperm	Poaceae	Brachypodium phoenicoides PI253503	28	4		nd	nd	nd	2.47143	4	4	nd	nd	nd	3-4		nd	nd	nd	nd	nd	nd	nd	nd	nd	nd	nd		nd	nd	nd	nd	nd	nd	nd	nd	nd	nd				[163]
	Angiosperm	Poaceae	Brachypodium pinnatum PI 251445	28	4		nd	nd	nd	2.56571	4	4	nd	nd	nd	2-4		nd	nd	nd	nd	nd	nd	nd	nd	nd	nd	nd		nd	nd	nd	nd	nd	nd	nd	nd	nd	nd				[163]
	Angiosperm	Poaceae	Brachypodium pinnatum PI230114	18	2		nd	nd	nd	4.32	3	3	nd	nd	nd	4-6		nd	nd	nd	nd	nd	nd	nd	nd	nd	nd	nd		nd	nd	nd	nd	nd	nd	nd	nd	nd	nd				[163]
	Angiosperm	Poaceae	Brachypodium pinnatum PI345982	18	2		nd	nd	nd	2.88	2	2	nd	nd	nd	4		nd	nd	nd	nd	nd	nd	nd	nd	nd	nd	nd		nd	nd	nd	nd	nd	nd	nd	nd	nd	nd				[163]
	Angiosperm	Poaceae	Brachypodium retusum	38	4		nd	nd	nd	3.28158	6	6	nd	nd	nd	3-5		nd	nd	nd	nd	nd	nd	nd	nd	nd	nd	nd		nd	nd	nd	nd	nd	nd	nd	nd	nd	nd				[163]
	Angiosperm	Poaceae	Brachypodium rupestre PI4196	18	2		nd	nd	nd	2.73333	4	4	nd	nd	nd	3-4		nd	nd	nd	nd	nd	nd	nd	nd	nd	nd	nd		nd	nd	nd	nd	nd	nd	nd	nd	nd	nd				[163]
	Angiosperm	Poaceae	Brachypodium rupestre ssp. rupestre	18	2		nd	nd	nd	4.1	2	2	nd	nd	nd	3		nd	nd	nd	nd	nd	nd	nd	nd	nd	nd	nd		nd	nd	nd	nd	nd	nd	nd	nd	nd	nd				[163]
	Angiosperm	Poaceae	Brachypodium sylvaticum PI237792	18	2		nd	nd	nd	2.88	4	4	nd	nd	nd	3-4		nd	nd	nd	nd	nd	nd	nd	nd	nd	nd	nd		nd	nd	nd	nd	nd	nd	nd	nd	nd	nd				[163]
	Angiosperm	Poaceae	Brachypodium sylvaticum PI269842	18	2		nd	nd	nd	3.41667	6	6	nd	nd	nd	3-5		nd	nd	nd	nd	nd	nd	nd	nd	nd	nd	nd		nd	nd	nd	nd	nd	nd	nd	nd	nd	nd				[163]
	Angiosperm	Poaceae	Brachypodium sylvaticum PI318962	18	2		nd	nd	nd	2.88	5	5	nd	nd	nd	3-4		nd	nd	nd	nd	nd	nd	nd	nd	nd	nd	nd		nd	nd	nd	nd	nd	nd	nd	nd	nd	nd				[163]
	Angiosperm	Poaceae	Brachypodium sylvaticum ssp. glaucovirens	16	2		nd	nd	nd	4.2375	2	2	nd	nd	nd	3		nd	nd	nd	nd	nd	nd	nd	nd	nd	nd	nd		nd	nd	nd	nd	nd	nd	nd	nd	nd	nd				[163]
	Angiosperm	Poaceae	Dasypyrum breviaristatum	28	4		nd	nd	nd	6.64	8	8	8			8				8																							[164]
	Angiosperm	Poaceae	Dasypyrum villosum	14	2		12	2		6.64	2	2	2			8				2																							[164]
	Angiosperm	Poaceae	Deschampsia cespitosa	26	4		8	12	6	3.21846	6	6	4		2	4		2					4							2										3			[165]
	Angiosperm	Poaceae	Festuca scariosa	14	2		10	4		5.81	4	2		2		7			2			2																					[166]
	Angiosperm	Poaceae	Helictotrichon pubescens	14	2		14			5.81	4	4	4			7				2						2														2	2	2	[165]
	Angiosperm	Poaceae	Hordelymus europaeus	28	4		22	6		7.82857	4	4	4			10			4																					2			[167]
	Angiosperm	Poaceae	Hordeum arizonicum	42	6		20	22		9.13	16	14	6	8		7-11			6	2	6				2															8			[168]
	Angiosperm	Poaceae	Hordeum bogdanii H240	14	2		10	4		6.64	6	6	4	2		7-8					2				2	2														3	2	2	[169]
	Angiosperm	Poaceae	Hordeum brachyantherum	28	4		20	8		7.47	14	12	6	6		7-9			2	2	2				4		4													7			[170]
	Angiosperm	Poaceae	Hordeum brachyantherum ssp. californicum H3317	14	2		8	6		5.81	2	2	2			7					2																			1			[169]
	Angiosperm	Poaceae	Hordeum brevisubulatum	28	4		22	6		4.98	18	14	10	4		6			4	6	6					2														10			[170]
	Angiosperm	Poaceae	Hordeum brevisubulatum ssp. violaceum H315	14	2		10	4		9.13	10	8	6	2		9-11				2	4					4														5	5	5	[169]
	Angiosperm	Poaceae	Hordeum bulbosum 6R52xJ1R132	14	2		10	4		4.98	2	2	2			6				2																				1			[170]
	Angiosperm	Poaceae	Hordeum chilense John Innes line 1	14	2		10	4		5.81	4	4	2	2		7				2	2																			2	2		[170]
	Angiosperm	Poaceae	Hordeum chilense TACBOW0115	14	2		8	6		5.81	4	4	2	2		7				2	2																						[171]
	Angiosperm	Poaceae	Hordeum cordobense H6429	14	2		10	4		5.81	6	6	4	2		6-7			2		2				2															3	2	3	[169]
	Angiosperm	Poaceae	Hordeum depressum	28	4		16	12		5.48	8	8	4	4		6-7				2		2			4															4			[168]
	Angiosperm	Poaceae	Hordeum euclaston H6036	14	2		10	4		6.64	4	4	2	2		7-8				2	2																						[169]
	Angiosperm	Poaceae	Hordeum flexuosum H1116	14	2		8	6		6.64	4	4	2	2		7-8					2				2															2	2	2	[169]
	Angiosperm	Poaceae	Hordeum glaucum	14	2		12	2		5.81	4	4	4			7			2							2														2		2	[170]
	Angiosperm	Poaceae	Hordeum guatemalense H2299	28	4		nd	nd	nd	7.47	13	9	3	6		7-9			4	4					3		2													7			[168]
	Angiosperm	Poaceae	Hordeum jubatum H1922	28	4		nd	nd	nd	6.64	10	10	4	6		7-8			2	4	4																			5			[168]
	Angiosperm	Poaceae	Hordeum lechleri	42	6		nd	nd	nd	8.3	14	14	6	8		9-10				8	6																			7			[168]
	Angiosperm	Poaceae	Hordeum marinum ssp. marinum	14	2		6	8		6.64	2	2		2		8				2																				1			[170]
	Angiosperm	Poaceae	Hordeum murinum L. 2x	14	2		10	4		5.81	4	4	2	2		6-7				2						2														2	2	2	[170]
	Angiosperm	Poaceae	Hordeum murinum ssp. leporinum	28	4		18	10		6.40929	8	8	2	6		9				6						2																	[172]
	Angiosperm	Poaceae	Hordeum muticum H6479	14	2		10	4		5.81	4	4	2	2		6-7					4																			2		2	[169]
	Angiosperm	Poaceae	Hordeum parodii h6294	42	6		20	22		9.96	18	14	6	8		10-12			4	8					4		2													9			[168]
	Angiosperm	Poaceae	Hordeum pubiflorum ssp. Pubiflorum H1296	14	2		10	4		8.3	4	4	2	2		8-10					2				2															2	2	2	[169]
	Angiosperm	Poaceae	Hordeum pusillum H2083	14	2		10	4		5.81	4	4	2	2		5-7						2				2														2		2	[169]
	Angiosperm	Poaceae	Hordeum roshevitzii H7046	14	2		10	4		7.47	8	6	2	4		8-9			4		2				2															4	3	3	[169]
	Angiosperm	Poaceae	Hordeum secalinum	28	4		18	4	6	7.04571	6	6	4		2	9			4							2					2												[172]
	Angiosperm	Poaceae	Hordeum tetraploidum	28	4		16	12		7.47	10	10	4	6		7-9			2	2		2			4															5			[168]
	Angiosperm	Poaceae	Hordeum vulgare cv. Betzes	14	2		12	2		6.64	4	4	4			7 -8				4																							[171]
	Angiosperm	Poaceae	Hordeum vulgare cv. Golden Promise	14	2		nd	nd	nd	5.81	10	10	nd	nd	nd	nd		nd	nd	nd	nd	nd	nd	nd	nd	nd	nd	nd		nd	nd	nd	nd	nd	nd	nd	nd	nd	nd	5	4	5	[173]
	Angiosperm	Poaceae	Hordeum vulgare ssp spontaneum	14	2		12	2		6.64	12	12	10	2		7-8			2	6	4																			6	6	6	[170]
	Angiosperm	Poaceae	Leymus alaicus	28	4		18	10		nd	14	13	7	6		nd			7			2		1			4																[167]
	Angiosperm	Poaceae	Leymus mollis	28	4		12	16		nd	6	6	2	4		nd			2							2	2																[167]
	Angiosperm	Poaceae	Leymus racemosus	28	4		18	8	2	10.63	6	6	2	4		12-14			2		2						2																[174]
	Angiosperm	Poaceae	Lolium multiflorum	14	2		8	6		5.81	6	6	6			7					2	2		2																			[175]
	Angiosperm	Poaceae	Lolium perenne Ba 11254 / Ba 11778	14	2		8	6		6.64	7	7	5	2		6-8						2		5																			[175]
	Angiosperm	Poaceae	Lolium persicum	14	2		nd	nd	nd	4.98	4	4	4			6						4																					[175]
	Angiosperm	Poaceae	Lolium remotum	14	2		10	4		7.47	4	4	4			8-9					2	2																					[175]
	Angiosperm	Poaceae	Lolium rigidum var. rigidum ABY-Ba11921 Genotype b	14	2		8	6		11.0357	7	7	5	2		12-15						4		2	1																		[176]
	Angiosperm	Poaceae	Lolium rigidum var. rigidum ABY-Ba11921 Genotype c	14	2		12	2		7.47	8	7	7			8-9						3		2	3																		[176]
	Angiosperm	Poaceae	Lolium rigidum var. Rigidum Ba11921-2	14	2		11	3		6.64	9	9	7	2		6-8					2	5		2																			[175]
	Angiosperm	Poaceae	Lolium rigidum var. rigidum ABY-Ba11921 Genotype a	14	2		10	4		9.13	6	6	6			10-11					4				2																		[176]
	Angiosperm	Poaceae	Lolium rigidum var. rigidum ABY-Ba11921 Genotype e	14	2		8	6		9.56429	6	6	4	2		10-13						6																					[176]
	Angiosperm	Poaceae	Lolium rigidum var. Rigidum Ba11921-1	14	2		nd	nd	nd	7.47	9	9	7	2		6-9					1	2		6																			[175]
	Angiosperm	Poaceae	Lolium rigidum var. rottbollioides	14	2		10	4		6.64	4	4	4			8					2	2																					[175]
	Angiosperm	Poaceae	Lolium temulentum	14	2		10	4		7.47	4	4	4			9					4																						[175]
	Angiosperm	Poaceae	Miscanthus saccharifiorus	76	4		nd	nd	nd	3.31263	4	4	nd	nd	nd	6		nd	nd	nd	nd	nd	nd	nd	nd	nd	nd	nd		nd	nd	nd	nd	nd	nd	nd	nd	nd	nd				[177]
	Angiosperm	Poaceae	Miscanthus sinensis	38	2		nd	nd	nd	3.86474	2	2	2			7						2																					[177]
	Angiosperm	Poaceae	Oryza australiensis	24	2		nd	nd	nd	nd	2	2	nd	nd	nd	2		nd	nd	nd	nd	nd	nd	nd	nd	nd	nd	nd		nd	nd	nd	nd	nd	nd	nd	nd	nd	nd				[178]
	Angiosperm	Poaceae	Oryza brachyantha	24	2		nd	nd	nd	nd	2	2	nd	nd	nd	2		nd	nd	nd	nd	nd	nd	nd	nd	nd	nd	nd		nd	nd	nd	nd	nd	nd	nd	nd	nd	nd				[178]
	Angiosperm	Poaceae	Oryza glaberrima	24	2		nd	nd	nd	nd	2	2	nd	nd	nd	3		nd	nd	nd	nd	nd	nd	nd	nd	nd	nd	nd		nd	nd	nd	nd	nd	nd	nd	nd	nd	nd				[179]
	Angiosperm	Poaceae	Oryza grandiglumis	48	4		nd	nd	nd	nd	16	16	nd	nd	nd	3-4		nd	nd	nd	nd	nd	nd	nd	nd	nd	nd	nd		nd	nd	nd	nd	nd	nd	nd	nd	nd	nd				[179]
	Angiosperm	Poaceae	Oryza latifolia W0019/ W0542	48	4		nd	nd	nd	nd	4	4	nd	nd	nd	nd		nd	nd	nd	nd	nd	nd	nd	nd	nd	nd	nd		nd	nd	nd	nd	nd	nd	nd	nd	nd	nd				[179]
	Angiosperm	Poaceae	Oryza minuta	48	4		nd	nd	nd	nd	10	10	nd	nd	nd	3		nd	nd	nd	nd	nd	nd	nd	nd	nd	nd	nd		nd	nd	nd	nd	nd	nd	nd	nd	nd	nd				[179]
	Angiosperm	Poaceae	Oryza officinalis	24	2		nd	nd	nd	nd	6	6	nd	nd	nd	4-5		nd	nd	nd	nd	nd	nd	nd	nd	nd	nd	nd		nd	nd	nd	nd	nd	nd	nd	nd	nd	nd				[178]
	Angiosperm	Poaceae	Oryza punctata BBCC	48	4		nd	nd	nd	nd	12	12	nd	nd	nd	3		nd	nd	nd	nd	nd	nd	nd	nd	nd	nd	nd		nd	nd	nd	nd	nd	nd	nd	nd	nd	nd				[179]
	Angiosperm	Poaceae	Oryza punctata W1577 / W1593	24	2		nd	nd	nd	nd	6	6	nd	nd	nd	3		nd	nd	nd	nd	nd	nd	nd	nd	nd	nd	nd		nd	nd	nd	nd	nd	nd	nd	nd	nd	nd				[179]
	Angiosperm	Poaceae	Oryza punctata W1582	24	2		nd	nd	nd	nd	2	2	nd	nd	nd	3		nd	nd	nd	nd	nd	nd	nd	nd	nd	nd	nd		nd	nd	nd	nd	nd	nd	nd	nd	nd	nd				[178]
	Angiosperm	Poaceae	Oryza rufipogon W0107/w1623	24	2		nd	nd	nd	nd	4	4	nd	nd	nd	4		nd	nd	nd	nd	nd	nd	nd	nd	nd	nd	nd		nd	nd	nd	nd	nd	nd	nd	nd	nd	nd				[179]
	Angiosperm	Poaceae	Oryza sativa ssp. Indica	24	2		nd	nd	nd	nd	4	4	nd	nd	nd	2		nd	nd	nd	nd	nd	nd	nd	nd	nd	nd	nd		nd	nd	nd	nd	nd	nd	nd	nd	nd	nd				[178]
	Angiosperm	Poaceae	Oryza sativa ssp. japonica cv. Nipponbare	24	2		nd	nd	nd	nd	2	2	nd	nd	nd	4		nd	nd	nd	nd	nd	nd	nd	nd	nd	nd	nd		nd	nd	nd	nd	nd	nd	nd	nd	nd	nd				[179]
	Angiosperm	Poaceae	Paspalum exaltatum 4x	40	4		nd	nd	nd	nd	6	6	nd	nd	nd	2-3		nd	nd	nd	nd	nd	nd	nd	nd	nd	nd	nd		nd	nd	nd	nd	nd	nd	nd	nd	nd	nd				[180]
	Angiosperm	Poaceae	Paspalum haumanii 2x	20	2		8	12		nd	4	4	2	2		3-4			2			2																		2			[180]
	Angiosperm	Poaceae	Paspalum intermedium 2x	20	2		8	12		nd	4	4	2	2		3-4			2			2																		2			[180]
	Angiosperm	Poaceae	Paspalum quadrifarium 2x	20	2		12	8		nd	5	5	3	2		2-3			4								1													3	2	3	[180]
	Angiosperm	Poaceae	Paspalum quadrifarium 4x	40	4		nd	nd	nd	nd	7	7	nd	nd	nd	3		nd	nd	nd	nd	nd	nd	nd	nd	nd	nd	nd		nd	nd	nd	nd	nd	nd	nd	nd	nd	nd				[180]
	Angiosperm	Poaceae	Paspalum quarinii 4x	40	4		nd	nd	nd	2.49	7	6	nd	nd	nd	2-3		nd	nd	nd	nd	nd	nd	nd	nd	nd	nd	nd		nd	nd	nd	nd	nd	nd	nd	nd	nd	nd				[180]
	Angiosperm	Poaceae	Phalaris coerulescens	14	2		10	4		3.91429	2	2		2		5									2															1			[181]
	Angiosperm	Poaceae	Psathyrostachys fragilis	14	2		8	6		nd	10	8	4	4		nd			6								4																[167]
	Angiosperm	Poaceae	Psathyrostachys huashanica	14	2		8	6		nd	6	6		6		nd			2		2						2																[167]
	Angiosperm	Poaceae	Psathyrostachys stoloniformis	14	2		10	4		11.62	14	10	6	4		9-14			9								5																[182]
	Angiosperm	Poaceae	Pseudoroegneria stipifolia	14	2		6	8		7.47	4	4		4		8-9			2		2																						[183]
	Angiosperm	Poaceae	Saccharum officinarum 'Black Cheribon'	80	8		70	10		2.31675	8	8	6	2		3			8																								[184]
	Angiosperm	Poaceae	Saccharum officinarum♀ x spontaneum C236-51	113	12		nd	nd	nd	2.35044	12	12	nd	nd	nd	3-4		nd	nd	nd	nd	nd	nd	nd	nd	nd	nd	nd		nd	nd	nd	nd	nd	nd	nd	nd	nd	nd				[185]
	Angiosperm	Poaceae	Saccharum officinarum♀ x spontaneum My5514	102	11		nd	nd	nd	4.46588	10	10	nd	nd	nd	3-4		nd	nd	nd	nd	nd	nd	nd	nd	nd	nd	nd		nd	nd	nd	nd	nd	nd	nd	nd	nd	nd				[185]
	Angiosperm	Poaceae	Saccharum robustum Mol4503	60	6		50	10		4.188	6	6		6		3			6																								[184]
	Angiosperm	Poaceae	Saccharum robustum NG77230	80	8		72	8		2.193	8	8	6	2		3			8																								[184]
	Angiosperm	Poaceae	Saccharum spontaneum AP85-361	32	4		nd	nd	nd	3.05375	4	4	nd	nd	nd	3		nd	nd	nd	nd	nd	nd	nd	nd	nd	nd	nd		nd	nd	nd	nd	nd	nd	nd	nd	nd	nd	2			[186]
	Angiosperm	Poaceae	Saccharum spontaneum NG51-2	80	10		72	8		2.391	10	10	8	2		3										10																	[184]
	Angiosperm	Poaceae	Secale cereale	14	2		6	8		5.81	2	2		2		7				2																				1			[187]
	Angiosperm	Poaceae	Sorghum bicolor	20	2		nd	nd	nd	4.792	2	2	nd	nd	nd	8		nd	nd	nd	nd	nd	nd	nd	nd	nd	nd	nd		nd	nd	nd	nd	nd	nd	nd	nd	nd	nd				[188]
	Angiosperm	Poaceae	Sorghum halepense	40	4		nd	nd	nd	nd	4	4	nd	nd	nd	5		nd	nd	nd	nd	nd	nd	nd	nd	nd	nd	nd		nd	nd	nd	nd	nd	nd	nd	nd	nd	nd				[188]
	Angiosperm	Poaceae	Sorghum versicolor 2x	10	2		nd	nd	nd	6.64	2	2	2			8											2																[188]
	Angiosperm	Poaceae	Sorghum versicolor 4x	20	4		nd	nd	nd	5.81	4	4	4			7			4																								[188]
	Angiosperm	Poaceae	Taeniatherum caput-medusae	14	2		10	4		nd	2	2	2			nd				2																							[167]
	Angiosperm	Poaceae	Thinopyrum bessarabicum	14	2		8	6		7.47	4	4	2	2		9			2		2																						[183]
	Angiosperm	Poaceae	Thinopyrum distichum	28	4		16	12		5.48	4	4	2	2		7			2		2																						[189]
	Angiosperm	Poaceae	Thinopyrum elongatum	14	2		8	6		7.47	4	4	2	2		9			2		2																						[183]
	Angiosperm	Poaceae	Thinopyrum ponticum	70	10		nd	nd	nd	9.96	17	17		17		10-12			17																								[190]
	Angiosperm	Poaceae	Triticum turgidum	28	4		nd	nd	nd	nd	4	4	4			8				2						2																	[189]
	Angiosperm	Poaceae	Zea mays L. cv Seneca 60	20	2		10	10		4.15	2	2		2		5				2																							[191]
	Angiosperm	Poaceae	Zingeria biebersteiniana	4	2		4			4.15	6	2	2			5				2	2	2																		3			[192]
	Angiosperm	Polygonaceae	Rumex acetosa ♀	14	2		2	2	10	2.75429	4	4			4	4		4												4													[193]
	Angiosperm	Polygonaceae	Rumex acetosa ♂	15	2		3	2	10	4.352	4	4			4	4		4												4													[193]
	Angiosperm	Ranunculaceae	Anemone hortensis	16	2		8	2	6	8.23375	4	4			4	6		2	2											2	2									2		2	[194]
	Angiosperm	Ranunculaceae	Hepatica acutiloba	14	2		10	2	2	10.96	2	2			2	7		2												2										1			[195]
	Angiosperm	Ranunculaceae	Hepatica asiatica 17626	14	2		12		2	5.81	2	2			2	7		2												2										1			[195]
	Angiosperm	Ranunculaceae	Hepatica asiatica 3220	14	2		12		2	8.3	4	4	2		2	8-10		2			2									2										2			[195]
	Angiosperm	Ranunculaceae	Hepatica henryi	28	4		24		4	9.39429	4	4			4	5-6		4												4										2			[195]
	Angiosperm	Ranunculaceae	Hepatica insularis	14	2		12		2	12.5257	2	2			2	8		2												2										1			[195]
	Angiosperm	Ranunculaceae	Hepatica maxima	14	2		10	2	2	7.82857	2	2			2	5		2												2										1			[195]
	Angiosperm	Ranunculaceae	Hepatica nobilis var. nobilis / japonica	14	2		12		2	7.82857	2	2			2	5		2												2										1			[195]
	Angiosperm	Ranunculaceae	Hepatica nobilis var. pubescens	28	4		24		4	4.69714	6	6	2		4	5-6		4							2					4										3			[195]
	Angiosperm	Ranunculaceae	Hepatica transsilvanica	28	4		22	2	4	7.59286	4	4			4	5		4												4										2			[195]
	Angiosperm	Ranunculaceae	Pulsatilla cernua	16	2		nd	nd	nd	11.3	4	4			4	8		2	2											2	2									2		2	[196]
	Angiosperm	Ranunculaceae	Pulsatilla chinensis	16	2		nd	nd	nd	12.7125	4	4			4	9		2	2											2	2									2		2	[196]
	Angiosperm	Ranunculaceae	Pulsatilla davurica	16	2		nd	nd	nd	12.7125	4	4			4	9		2	2											2	2									2		2	[196]
	Angiosperm	Ranunculaceae	Pulsatilla koreana	16	2		nd	nd	nd	9.8875	4	4			4	7		2	2											2	2									2	2	2	[196]
	Angiosperm	Ranunculaceae	Pulsatilla tongkangensis	16	2		nd	nd	nd	5.65	4	4			4	3-4		4												4										2		2	[196]
	Angiosperm	Ranunculaceae	Ranunculus cantoniensis	32	4		8	8	16	4.485	4	4			4	6		4												4										2			[197]
	Angiosperm	Ranunculaceae	Ranunculus chinensis	16	2		4	2	10	4.7325	2	2			2	6		2												2										1			[197]
	Angiosperm	Ranunculaceae	Ranunculus silerifolius Matsuyama/Karatsu	16	2		4	8	4	5.95	2	2			2	5		2												2										1			[198]
	Angiosperm	Ranunculaceae	Ranunculus silerifolius Mugi/Otaru	16	2		2	6	8	6.0375	2	2			2	5		2												2										1			[198]
	Angiosperm	Ranunculaceae	Ranunculus trigonus	16	2		6	2	8	5.81	2	2			2	7		2												2										1			[197]
	Angiosperm	Rosaceae	Rosa canina	35	5		nd	nd	nd	nd	5	5			5	3-4		3	2											3	2												[199]
	Angiosperm	Rosaceae	Rosa chinensis var. Spontanea	14	2		4	10		nd	2	2		2		5			2																								[200]
	Angiosperm	Rosaceae	Rosa foliolosa	14	2		6	8		nd	6	6	4	2		nd			6																								[201]
	Angiosperm	Rosaceae	Rosa gigantea	14	2		6	8		nd	2	2		2		4			2																								[200]
	Angiosperm	Rosaceae	Rosa laevigata	14	2		nd	nd	nd	3.32	2	2		2		4			2																								[202]
	Angiosperm	Rosaceae	Rosa marretii	14	2		4	8	2	nd	2	2		2		nd			2																								[201]
	Angiosperm	Rosaceae	Rosa moschata	14	2		4	8	2	nd	2	2			2	5			2												2												[200]
	Angiosperm	Rosaceae	Rosa multiflora	14	2		4	10		nd	2	2		2		5			2																								[200]
	Angiosperm	Rosaceae	Rosa odorata	14	2		nd	nd	nd	1.66	2	2		2		2			2																								[202]
	Angiosperm	Rosaceae	Rosa roxburghii	14	2		10	4		1.66	2	2		2		2		2																									[202]
	Angiosperm	Rosaceae	Rosa rugosa	14	2		4	10		nd	2	2		2		nd			2																								[201]
	Angiosperm	Rosaceae	Rosa wichurana	14	2		6	6	2	nd	2	2			2	6			2												2												[200]
	Angiosperm	Rosaceae	Rosa willmottiae	14	2		6	6	2	nd	2	2		2		nd			2																								[201]
	Angiosperm	Rubiaceae	Coffea canephora	22	2		nd	nd	nd	1.66	2	2	2			2		2																						1			[203]
	Angiosperm	Rubiaceae	Coffea eugenioides	22	2		nd	nd	nd	1.66	4	4	nd	nd	nd	2		nd	nd	nd	nd	nd	nd	nd	nd	nd	nd	nd		nd	nd	nd	nd	nd	nd	nd	nd	nd	nd	2		2	[203]
	Angiosperm	Rubiaceae	Coffea heterocalyx	22	2		nd	nd	nd	1.66	2	2	nd	nd	nd	2		nd	nd	nd	nd	nd	nd	nd	nd	nd	nd	nd		nd	nd	nd	nd	nd	nd	nd	nd	nd	nd	1			[203]
	Angiosperm	Rubiaceae	Coffea humilis	22	2		nd	nd	nd	1.66	2	2	nd	nd	nd	2		nd	nd	nd	nd	nd	nd	nd	nd	nd	nd	nd		nd	nd	nd	nd	nd	nd	nd	nd	nd	nd	1			[203]
	Angiosperm	Rubiaceae	Coffea liberica var. dewevrei	22	2		nd	nd	nd	1.66	2	2	nd	nd	nd	2		nd	nd	nd	nd	nd	nd	nd	nd	nd	nd	nd		nd	nd	nd	nd	nd	nd	nd	nd	nd	nd	1			[203]
	Angiosperm	Rubiaceae	Coffea liberica var. liberica	22	2		nd	nd	nd	1.66	2	2	nd	nd	nd	2		nd	nd	nd	nd	nd	nd	nd	nd	nd	nd	nd		nd	nd	nd	nd	nd	nd	nd	nd	nd	nd	1			[203]
	Angiosperm	Rubiaceae	Coffea milloti	22	2		nd	nd	nd	1.66	2	2	2			2		2																						1			[203]
	Angiosperm	Rubiaceae	Coffea pseudozanguebariae	22	2		nd	nd	nd	1.66	2	2	2			2		2																						1			[203]
	Angiosperm	Rubiaceae	Coffea salvatrix	22	2		nd	nd	nd	1.66	4	4	nd	nd	nd	2		nd	nd	nd	nd	nd	nd	nd	nd	nd	nd	nd		nd	nd	nd	nd	nd	nd	nd	nd	nd	nd	2	2	2	[203]
	Angiosperm	Rubiaceae	Coffea sessiliflora	22	2		nd	nd	nd	1.66	4	4	nd	nd	nd	2		nd	nd	nd	nd	nd	nd	nd	nd	nd	nd	nd		nd	nd	nd	nd	nd	nd	nd	nd	nd	nd	2	2	2	[203]
	Angiosperm	Rutaceae	Atalantia monophylla	18	2		nd	nd	nd	2.38	2	2	2			2-3			2																								[204]
	Angiosperm	Rutaceae	Bergera koenigii	18	2		nd	nd	nd	2.16	5	5	5			2-3			2								3																[204]
	Angiosperm	Rutaceae	Boronia clavata	14	2		nd	nd	nd	3.13143	2	2	nd	nd	nd	nd		nd	nd	nd	nd	nd	nd	nd	nd	nd	nd	nd		nd	nd	nd	nd	nd	nd	nd	nd	nd	nd	1			[205]
	Angiosperm	Rutaceae	Boronia denticulata	18	2		nd	nd	nd	2.38	4	4	nd	nd	nd	nd		nd	nd	nd	nd	nd	nd	nd	nd	nd	nd	nd		nd	nd	nd	nd	nd	nd	nd	nd	nd	nd	2		2	[205]
	Angiosperm	Rutaceae	Boronia heterophylla 'Red'	15	2		nd	nd	nd	3.144	11	11	nd	nd	nd	nd		nd	nd	nd	nd	nd	nd	nd	nd	nd	nd	nd		nd	nd	nd	nd	nd	nd	nd	nd	nd	nd	6	2	4	[205]
	Angiosperm	Rutaceae	Boronia megastigma	14	2		nd	nd	nd	3.13143	4	4	nd	nd	nd	nd		nd	nd	nd	nd	nd	nd	nd	nd	nd	nd	nd		nd	nd	nd	nd	nd	nd	nd	nd	nd	nd	2		2	[205]
	Angiosperm	Rutaceae	Boronia molloyae	16	2		nd	nd	nd	2.36625	8	8	nd	nd	nd	nd		nd	nd	nd	nd	nd	nd	nd	nd	nd	nd	nd		nd	nd	nd	nd	nd	nd	nd	nd	nd	nd	4	2	4	[205]
	Angiosperm	Rutaceae	Citrus hystrix	18	2		nd	nd	nd	2.38	5	5	5			2-3			2			3																					[204]
	Angiosperm	Rutaceae	Citrus maxima	18	2		18			3.6	4	4	4			3-5						4																		2	2	2	[206]
	Angiosperm	Rutaceae	Citrus medica	18	2			18		2.49	2	2		2		3						2																		1			[207]
	Angiosperm	Rutaceae	Citrus reshni	18	2		18			1.66	2	2	2			2			2																					1			[208]
	Angiosperm	Rutaceae	Citrus reticulata cv. Cravo	18	2		18			1.66	2	2	2			2			2																								[208]
	Angiosperm	Rutaceae	Clausena excavata	36	4		nd	nd	nd	2.215	8	8	8			2-3			2								6																[204]
	Angiosperm	Rutaceae	Fortunella obovata	18	2		nd	nd	nd	2.49	4	4	4			2-3			2			2																					[204]
	Angiosperm	Rutaceae	Glycosmis pentaphylla	54	6		nd	nd	nd	nd	6	6	6			3-4			6																								[204]
	Angiosperm	Rutaceae	Merrilia caloxylon	18	2		nd	nd	nd	2.16	2	2	2			2-3						2																					[204]
	Angiosperm	Rutaceae	Murraya paniculata	18	2		nd	nd	nd	2.49	2	2	2			2-3			2																								[204]
	Angiosperm	Rutaceae	Poncirus trifoliata Fawcett	18	2		18			2.49	6	6	6			2-3						4					2																[209]
	Angiosperm	Rutaceae	Poncirus trifoliata Flying Dragon/ Rubidoux	18	2		18			2.49	6	6	6			2-3						4					2																[209]
	Angiosperm	Rutaceae	Poncirus trifoliata Pomeroy	18	2		18			2.49	7	6	6			2-3						4					3																[209]
	Angiosperm	Rutaceae	Severinia buxifolia	18	2		nd	nd	nd	2.27	2	2	2			2-3			2																								[204]
	Angiosperm	Rutaceae	Swinglea glutinosa	18	2		nd	nd	nd	3.32	2	2	2			3-4											2																[204]
	Angiosperm	Salicaceae	Populus trichocarpa	38	2		nd	nd	nd	0.795263	4	4	nd	nd	nd	1		nd	nd	nd	nd	nd	nd	nd	nd	nd	nd	nd		nd	nd	nd	nd	nd	nd	nd	nd	nd	nd				[210]
	Angiosperm	Sapindaceae	Cardiospermum grandiflorum	20	2		12	4	4	1.83	4	4			4	1		4												4										2		2	[211]
	Angiosperm	Sapindaceae	Paullinia elegans	24	2		8	8	8	1.82083	6	6			6	3		6												6										3	3	3	[212]
	Angiosperm	Sapindaceae	Paullinia meliaefolia	24	2		12	2	10	2.8875	4	4			4	4		4												4										2		2	[212]
	Angiosperm	Sapindaceae	Paullinia pinnata	24	2		8	8	8	2.5325	6	6	2		4	2-4		4	2											4										3	2	3	[212]
	Angiosperm	Sapindaceae	Paullinia rhomboidea	24	2		12	6	6	1.455	2	2		2		3		2																						1			[212]
	Angiosperm	Sapindaceae	Urvillea chacoensis	22	2		2	20		1.62273	6	6		6		2-3			6																					3	3	3	[213]
	Angiosperm	Sapindaceae	Urvillea filipes	22	2		nd	nd	nd	2.04545	4	4	nd	nd	nd	2-3		nd	nd	nd	nd	nd	nd	nd	nd	nd	nd	nd		nd	nd	nd	nd	nd	nd	nd	nd	nd	nd	2		2	[213]
	Angiosperm	Sapindaceae	Urvillea laevis	24	2		8	16		2.74167	6	6		6		3-4			6																					3	3	3	[213]
	Angiosperm	Scrophulariaceae	Nemesia anisocarpa	18	2		nd	nd	nd	1.66	4	4	nd	nd	nd	2		nd	nd	nd	nd	nd	nd	nd	nd	nd	nd	nd		nd	nd	nd	nd	nd	nd	nd	nd	nd	nd				[214]
	Angiosperm	Scrophulariaceae	Nemesia barbata	18	2		nd	nd	nd	nd	6	6	nd	nd	nd	3-7		nd	nd	nd	nd	nd	nd	nd	nd	nd	nd	nd		nd	nd	nd	nd	nd	nd	nd	nd	nd	nd				[214]
	Angiosperm	Scrophulariaceae	Nemesia fruticans	18	2		nd	nd	nd	3.32	6	6	nd	nd	nd	4		nd	nd	nd	nd	nd	nd	nd	nd	nd	nd	nd		nd	nd	nd	nd	nd	nd	nd	nd	nd	nd				[214]
	Angiosperm	Scrophulariaceae	Nemesia macroceras	18	2		nd	nd	nd	nd	6	6	nd	nd	nd	3-5		nd	nd	nd	nd	nd	nd	nd	nd	nd	nd	nd		nd	nd	nd	nd	nd	nd	nd	nd	nd	nd				[214]
	Angiosperm	Solanaceae	Capsicum annuum 'chilsungcho' 'hot piment'	24	2		20	2	2	5.98	2	2		2		4			2																								[215]
	Angiosperm	Solanaceae	Capsicum annuum CM334	24	2		20	2	2	4.485	4	4	2	2		4 - 6			2					2																			[215]
	Angiosperm	Solanaceae	Capsicum baccatum PBC81	24	2		22	2		4.815	8	8	8			6			6								2																[215]
	Angiosperm	Solanaceae	Capsicum frutescens 3CA129	24	2		20	4		4.15	4	4	2	2		4 - 5			4																								[215]
	Angiosperm	Solanaceae	Capsicum frutescens Tabasco	24	2		22	2		7.47	2	2	2			9			2																								[215]
	Angiosperm	Solanaceae	Cestrum amictum	16	2		12	2	2	8.775	4	4	2		2	6			4												2									2		2	[216]
	Angiosperm	Solanaceae	Cestrum capsulare	16	2		14	2		6.64	4	4	2	2		6-8			4																					2		2	[217]
	Angiosperm	Solanaceae	Cestrum corymbosum	16	2		14		2	6.64	4	4	2		2	7-8			4												2									2		2	[217]
	Angiosperm	Solanaceae	Cestrum intermedium	16	2		10	4	2	9.6625	6	6	4		2	4-6			4								2				2									3		3	[216]
	Angiosperm	Solanaceae	Cestrum laevigatum	16	2		14	2		4.98	4	4	4			6			4																					2	2	2	[217]
	Angiosperm	Solanaceae	Cestrum megalophylum	16	2		14		2	6.64	5	5	5			7-8			5																					3	2	3	[217]
	Angiosperm	Solanaceae	Cestrum sendtnerianum	16	2		8	6	2	7.925	8	6	4	2		5-6			4								4													4	3	4	[216]
	Angiosperm	Solanaceae	Cestrum strigilatum	16	2		10	6		7.9125	6	6	4	2		6-7			4								2													3		2	[216]
	Angiosperm	Solanaceae	Lycianthes australe	24	2		10	14		1.66833	2	2	2			3			2																					1			[218]
	Angiosperm	Solanaceae	Nicotiana alata	18	2		6	2	10	5.82	4	4			4	9		2	2											2	2									2		2	[219]
	Angiosperm	Solanaceae	Nicotiana arentsii	48	4		nd	nd	nd	nd	10	10	8	2		4-5			10																								[220]
	Angiosperm	Solanaceae	Nicotiana attenuata	24	2		10	10	4	8.3	4	4	4			10			4																								[221]
	Angiosperm	Solanaceae	Nicotiana bonariensis	18	2		2		16	7.47	12	10			10	9		8									4			8									4	6	2	5	[219]
	Angiosperm	Solanaceae	Nicotiana clevelandii	48	4		32	12	4	6.85125	6	6		6		8-9		2	4																								[221]
	Angiosperm	Solanaceae	Nicotiana forgetiana	18	2		6	2	10	6.34667	4	4			4	8		4												4										2	2	2	[219]
	Angiosperm	Solanaceae	Nicotiana glutinosa	24	2		14	10		2.49	4	4		4		3			4																					2	2	2	[222]
	Angiosperm	Solanaceae	Nicotiana kawakamii 1	24	2		10	6	8	8.94167	4	4		4		13			4																								[223]
	Angiosperm	Solanaceae	Nicotiana kawakamii 2	24	2		10	6	8	3.4625	6	6		2	4	5			4								2				4									3	2	3	[222]
	Angiosperm	Solanaceae	Nicotiana langsdorffii	18	2		8	4	6	6.81	4	4			4	8-9		4												4										2	2	2	[219]
	Angiosperm	Solanaceae	Nicotiana longiflora	20	2		2		18	6.64	4	4			4	8		4												4										2	2	2	[219]
	Angiosperm	Solanaceae	Nicotiana nesophila	48	4		36	10	2	4.815	4	4		4		6		4																									[224]
	Angiosperm	Solanaceae	Nicotiana nudicaulis	48	4		36	10	2	nd	4	4		4		8			4																								[224]
	Angiosperm	Solanaceae	Nicotiana obtusifolia	24	2		22	2		6.64	6	6	4	2		7-8			6																								[224]
	Angiosperm	Solanaceae	Nicotiana otophora	24	2		12	2	10	1.9125	4	4			4	3			4												4									2	2	2	[222]
	Angiosperm	Solanaceae	Nicotiana paniculata TW99	24	2		18	6		6.42	4	4	2	2		8			4																					2		2	[225]
	Angiosperm	Solanaceae	Nicotiana plumbaginifolia	20	2		2		18	6.876	8	4			4	7-9		4									4			4									4	4	2	4	[219]
	Angiosperm	Solanaceae	Nicotiana quadrivalvis	48	4		32	12	4	5.425	6	6		4	2	7		4	2											2													[221]
	Angiosperm	Solanaceae	Nicotiana repanda	48	4		36	10	2	nd	6	6		6		6-8		2	4																								[224]
	Angiosperm	Solanaceae	Nicotiana rustica [cvs. asiatica, brasilia, cordata, major alef, pavonii, toxana]	48	2		36	12		6.2	10	10	4	6		6-8			10																					5	2	5	[225]
	Angiosperm	Solanaceae	Nicotiana setchellii	24	2		4	14	6	3.32	4	4			4	4			4												4									2		2	[222]
	Angiosperm	Solanaceae	Nicotiana stocktonii	48	4		36	10	2	3.32	4	4		2	2	4		4												2													[224]
	Angiosperm	Solanaceae	Nicotiana sylvestris	24	2		14	8	2	5.81	6	6	4	2		6-7			6																								[224]
	Angiosperm	Solanaceae	Nicotiana tabacum	48	4		20	22	6	3.4625	8	8		4	4	5			8												4												[222]
	Angiosperm	Solanaceae	Nicotiana tomentosa	24	2		8	14	2	3.875	4	4		2	2	5			4												2									2		2	[222]
	Angiosperm	Solanaceae	Nicotiana tomentosiformis	24	2		8	6	10	2.55	4	4	2		2	3-4			4												2									2		2	[222]
	Angiosperm	Solanaceae	Nicotiana undulata	24	2		18	6		7.47	6	6	2	4		9			6																					3	2	3	[225]
	Angiosperm	Solanaceae	Nicotiana wigandioides	24	2		nd	nd	nd	nd	4	4	2	2		4			4																								[220]
	Angiosperm	Solanaceae	Solanum americanum	24	2		nd	nd	nd	1.86583	2	2	nd	nd	nd	3		nd	nd	nd	nd	nd	nd	nd	nd	nd	nd	nd		nd	nd	nd	nd	nd	nd	nd	nd	nd	nd	1			[218]
	Angiosperm	Solanaceae	Solanum amygdalifolium	24	2		nd	nd	nd	1.09	2	2	nd	nd	nd	2		nd	nd	nd	nd	nd	nd	nd	nd	nd	nd	nd		nd	nd	nd	nd	nd	nd	nd	nd	nd	nd	1			[218]
	Angiosperm	Solanaceae	Solanum chilense	24	2		nd	nd	nd	2.01	2	2	nd	nd	nd	nd		nd	nd	nd	nd	nd	nd	nd	nd	nd	nd	nd		nd	nd	nd	nd	nd	nd	nd	nd	nd	nd	1			[226]
	Angiosperm	Solanaceae	Solanum chmielewskii	24	2		20	4		1.82333	2	2	2			3		2																						1			[226]
	Angiosperm	Solanaceae	Solanum corneliomulleri	24	2		nd	nd	nd	2.49	2	2	nd	nd	nd	nd		nd	nd	nd	nd	nd	nd	nd	nd	nd	nd	nd		nd	nd	nd	nd	nd	nd	nd	nd	nd	nd	1			[226]
	Angiosperm	Solanaceae	Solanum corymbiflorum	24	2		14	10		6.49	4	4	2	2		6 - 8			4																					2		2	[218]
	Angiosperm	Solanaceae	Solanum granuloso-leprosum	24	2		8	16		1.125	2	2		2		3			2																					1			[218]
	Angiosperm	Solanaceae	Solanum guaraniticum	24	2		nd	nd	nd	1.65833	2	2	nd	nd	nd	3		nd	nd	nd	nd	nd	nd	nd	nd	nd	nd	nd		nd	nd	nd	nd	nd	nd	nd	nd	nd	nd	1			[218]
	Angiosperm	Solanaceae	Solanum habrochaites	24	2		14	10		1.975	4	4	2	2		4								2			2													2	2		[226]
	Angiosperm	Solanaceae	Solanum lycopersicum cv. Caline IPA6	24	2		14	10		1.75417	2	2		2		3		2																						1			[226]
	Angiosperm	Solanaceae	Solanum mauritianum	24	2		nd	nd	nd	1.75333	2	2	nd	nd	nd	3		nd	nd	nd	nd	nd	nd	nd	nd	nd	nd	nd		nd	nd	nd	nd	nd	nd	nd	nd	nd	nd	1			[218]
	Angiosperm	Solanaceae	Solanum neorickii	24	2		nd	nd	nd	2.07667	2	2	nd	nd	nd	nd		nd	nd	nd	nd	nd	nd	nd	nd	nd	nd	nd		nd	nd	nd	nd	nd	nd	nd	nd	nd	nd	1			[226]
	Angiosperm	Solanaceae	Solanum palinacanthum	24	2		6	12	6	2.325	2	2		2		4			2																					1			[218]
	Angiosperm	Solanaceae	Solanum paniculatum	24	2		14	10		1.61	2	2		2		4			2																					1			[218]
	Angiosperm	Solanaceae	Solanum pennellii var. puberulum	24	2		10	12	2	2.06917	4	4		4		3						2						2												2			[226]
	Angiosperm	Solanaceae	Solanum pimpinellifolium	24	2		nd	nd	nd	1.94833	2	2	nd	nd	nd	nd		nd	nd	nd	nd	nd	nd	nd	nd	nd	nd	nd		nd	nd	nd	nd	nd	nd	nd	nd	nd	nd	1			[226]
	Angiosperm	Solanaceae	Solanum pinnatisectum 275236 / 275233	24	2		4	20		4.75833	2	2		2		7		2																									[227]
	Angiosperm	Solanaceae	Solanum pseudocapsicum	24	2		nd	nd	nd	1.74917	2	2	nd	nd	nd	2		nd	nd	nd	nd	nd	nd	nd	nd	nd	nd	nd		nd	nd	nd	nd	nd	nd	nd	nd	nd	nd	1			[218]
	Angiosperm	Solanaceae	Solanum scuticum	24	2		nd	nd	nd	2.15583	2	2	nd	nd	nd	3		nd	nd	nd	nd	nd	nd	nd	nd	nd	nd	nd		nd	nd	nd	nd	nd	nd	nd	nd	nd	nd	1			[218]
	Angiosperm	Solanaceae	Solanum sisymbriifolium	24	2		nd	nd	nd	2.28417	2	2	nd	nd	nd	3		nd	nd	nd	nd	nd	nd	nd	nd	nd	nd	nd		nd	nd	nd	nd	nd	nd	nd	nd	nd	nd	1			[218]
	Angiosperm	Solanaceae	Solanum trachytrichium	24	2		14	10		1.28917	2	2		2		3			2																					1			[218]
	Angiosperm	Solanaceae	Solanum tuberosum US-W1	24	2		12	8	4	2.77	2	2			2	4		2												2													[228]
	Angiosperm	Solanaceae	Solanum tuberosum V0123-25	48	4		8	28	12	4.01583	4	4			4	5		4												4													[227]
	Angiosperm	Solanaceae	Solanum variabile	24	2		nd	nd	nd	1.70833	2	2	nd	nd	nd	3		nd	nd	nd	nd	nd	nd	nd	nd	nd	nd	nd		nd	nd	nd	nd	nd	nd	nd	nd	nd	nd	1			[218]
	Angiosperm	Solanaceae	Solanum viarum	24	2		nd	nd	nd	1.51167	2	2	nd	nd	nd	3		nd	nd	nd	nd	nd	nd	nd	nd	nd	nd	nd		nd	nd	nd	nd	nd	nd	nd	nd	nd	nd	1			[218]
	Angiosperm	Solanaceae	Vassobia breviflora	24	2		16	8		1.63583	4	4	2	2		3			4																					2	2		[218]
	Angiosperm	Theaceae	Camellia japonica	30	2		nd	nd	nd	nd	4	4	nd	nd	nd	nd		nd	nd	nd	nd	nd	nd	nd	nd	nd	nd	nd		nd	nd	nd	nd	nd	nd	nd	nd	nd	nd				[229]
	Angiosperm	Theaceae	Camellia pitardii	30	2		nd	nd	nd	nd	8	8	nd	nd	nd	nd		nd	nd	nd	nd	nd	nd	nd	nd	nd	nd	nd		nd	nd	nd	nd	nd	nd	nd	nd	nd	nd				[229]
	Angiosperm	Theaceae	Camellia reticulata 2x	30	2		nd	nd	nd	nd	8	8	nd	nd	nd	nd		nd	nd	nd	nd	nd	nd	nd	nd	nd	nd	nd		nd	nd	nd	nd	nd	nd	nd	nd	nd	nd				[229]
	Angiosperm	Theaceae	Camellia reticulata 4x	60	4		nd	nd	nd	nd	12	12	nd	nd	nd	nd		nd	nd	nd	nd	nd	nd	nd	nd	nd	nd	nd		nd	nd	nd	nd	nd	nd	nd	nd	nd	nd				[229]
	Angiosperm	Theaceae	Camellia reticulata 6x	90	6		nd	nd	nd	nd	18	18	nd	nd	nd	nd		nd	nd	nd	nd	nd	nd	nd	nd	nd	nd	nd		nd	nd	nd	nd	nd	nd	nd	nd	nd	nd				[229]
	Angiosperm	Theaceae	Camellia saluenensis	30	2		nd	nd	nd	nd	5	4	nd	nd	nd	nd		nd	nd	nd	nd	nd	nd	nd	nd	nd	nd	nd		nd	nd	nd	nd	nd	nd	nd	nd	nd	nd				[229]
	Angiosperm	Theaceae	Camellia yunnanensis	30	2		nd	nd	nd	nd	4	4	nd	nd	nd	nd		nd	nd	nd	nd	nd	nd	nd	nd	nd	nd	nd		nd	nd	nd	nd	nd	nd	nd	nd	nd	nd				[229]
	Angiosperm	Xanthorrhoeaceae	Aloe acutissima	14	2			6	8	7.09429	4	4			4	12-13											4												4				[230]
	Angiosperm	Xanthorrhoeaceae	Aloe ammophila	14	2			6	8	5.45714	4	4			4	10											4												4				[230]
	Angiosperm	Xanthorrhoeaceae	Aloe arborescens	14	2			6	8	7.09429	5	5			5	11-13											5												5				[230]
	Angiosperm	Xanthorrhoeaceae	Aloe bakeri	14	2			6	8	7.09429	4	4			4	10-13											4												4				[230]
	Angiosperm	Xanthorrhoeaceae	Aloe ciliaris	42	6		2	20	20	5.45714	12	12		6	6	4-10			6								6												6				[230]
	Angiosperm	Xanthorrhoeaceae	Aloe glauca	14	2			6	8	6.54857	6	6			6	12											6												6				[230]
	Angiosperm	Xanthorrhoeaceae	Aloe morijensis	14	2			6	8	6.00286	4	4			4	10-11											4												4				[230]
	Angiosperm	Xanthorrhoeaceae	Aloe ngobitensis	28	4		4	10	14	7.09429	11	11		2	9	11-13											11												9				[230]
	Angiosperm	Xanthorrhoeaceae	Aloe nyeriensis	28	4		6	6	16	7.09429	11	11			11	10-13											11												11				[230]
	Angiosperm	Xanthorrhoeaceae	Aloe peckii	14	2			6	8	8.18571	4	4			4	13-15											4												4				[230]
	Angiosperm	Xanthorrhoeaceae	Aloe scobinifolia	14	2		4	2	8	7.09429	6	6	2		4	5-13			2								4												4				[230]
	Angiosperm	Xanthorrhoeaceae	Aloe tenuior	14	2		2	6	6	4.36571	4	4		2	2	4-8			2								2												2				[230]
	Angiosperm	Xanthorrhoeaceae	Aloe vera	14	2			6	8	7.09429	6	6		2	4	6-13			2								4												4				[230]
	Gymnosperm	Cupressaceae	Cryptomeria japonica 2	22	2		22			5.81	2	2	2			7						2																					[231]
	Gymnosperm	Cupressaceae	Cryptomeria japonica 3	22	2		22			8.3	3	3	3			10						2			1																		[231]
	Gymnosperm	Cupressaceae	Juniperus chinensis var. procumbens	44	4		44			4.98	4	4	4			6					4																			2			[232]
	Gymnosperm	Cupressaceae	Juniperus chinensis var. sargentii	22	2		22			5.81	2	2	2			7					2																			1			[232]
	Gymnosperm	Cupressaceae	Juniperus lutchuensis	22	2		22			4.98	2	2	2			6					2																			1			[232]
	Gymnosperm	Cycadaceae	Cycas revoluta	22	2		2	8	12	5.55	16	16		4	12	5-7,5											16												12				[233]
	Gymnosperm	Ginkgoaceae	Ginkgo biloba ♂	24	2		4	14	6	11.59	4	4	2	2		11-19			2								2													2	2	2	[234]
	Gymnosperm	Pinaceae	Abies alba	24	2		14	10		11.8933	10	10	10			13				6						4														5	5	5	[235]
	Gymnosperm	Pinaceae	Larix decidua	24	2		12	12		nd	6	6	4	2		nd			2							4																	[236]
	Gymnosperm	Pinaceae	Larix gmelinii	24	2		18	6		12.465	6	6	6			15-18			2							4																	[237]
	Gymnosperm	Pinaceae	Larix leptolepis	24	2		18	6		8.31	4	4	4			11-12										4																	[237]
	Gymnosperm	Pinaceae	Larix principis-rupprechtii	24	2		12	12		3.4625	6	6	4	2		4-5				2							4													3	2	3	[238]
	Gymnosperm	Pinaceae	Picea abies	24	2		20	4		6.7275	12	12	12			7-9				6						6														6	6	6	[236]
	Gymnosperm	Pinaceae	Picea asperata	24	2		18	6		4.485	8	8	8			6			2	4						2																	[239]
	Gymnosperm	Pinaceae	Picea breweriana	24	2		20	4		4.15	14	10	8	2		4-5				6			2			6																	[239]
	Gymnosperm	Pinaceae	Picea crassifolia	24	2		18	6		11.625	8	8	8			13-15			2	6																							[240]
	Gymnosperm	Pinaceae	Picea engelmannii	24	2		20	4		4.65	12	12	12			4-6			2	4	2				2	2																	[239]
	Gymnosperm	Pinaceae	Picea glauca	24	2		20	4		9.63	14	14	14			10-12			2	6					2	4																	[241]
	Gymnosperm	Pinaceae	Picea jezoensis var. hondoensis	24	2		22	2		4.815	10	10	10			5-6				4	2				2	2																	[239]
	Gymnosperm	Pinaceae	Picea koraiensis	24	2		18	6		11.2125	10	10	10			13-15			2	6						2																	[240]
	Gymnosperm	Pinaceae	Picea koyamai	24	2		18	6		3.7375	8	8	8			4-5			2	4						2																	[239]
	Gymnosperm	Pinaceae	Picea mariana	24	2		20	4		3.875	10	10	10			5			2	4					2	2																	[239]
	Gymnosperm	Pinaceae	Picea obovata	24	2		20	4		3.875	12	12	12			4-5			2	6					2	2																	[239]
	Gymnosperm	Pinaceae	Picea omorika	24	2		20	4		11.5833	16	16	14	2		10-13				4	2				2	8														8	8	8	[242]
	Gymnosperm	Pinaceae	Picea pungens var. glauca	24	2		18	6		3.875	26	20	14	6		3-5			2	4	4				4	12																	[239]
	Gymnosperm	Pinaceae	Picea rubens	24	2		20	4		4.0125	8	8	8			4-5			2	4						2																	[239]
	Gymnosperm	Pinaceae	Picea schrenkiana	24	2		20	4		4.15	10	10	10			4-5				6						4																	[239]
	Gymnosperm	Pinaceae	Picea sitchensis	24	2		18	6		9.3	10	10	10			12			2	4				2		2																	[241]
	Gymnosperm	Pinaceae	Pinus armandii	24	2		22	2		17.655	20	18	16	2		12-22			10	4						4	2													10	10	10	[243]
	Gymnosperm	Pinaceae	Pinus bungeana	24	2		24			16.6	8	8	8			15-20				8																				4	2	4	[243]
	Gymnosperm	Pinaceae	Pinus densata	24	2		24			12.0375	18	14	14			10-15				8			6			4														9	6	7	[244]
	Gymnosperm	Pinaceae	Pinus densiflora	24	2		22	2		12.0375	14	14	14			15				10						4														7	7	7	[245]
	Gymnosperm	Pinaceae	Pinus elliottii var. elliottii	24	2		22	2		14.94	16	16	16			14-18				10	2			2		2														8	7	7	[246]
	Gymnosperm	Pinaceae	Pinus koraiensis	24	2		24			20.75	18	18	18			15-25			6	10						2														9	8	9	[243]
	Gymnosperm	Pinaceae	Pinus massoniana	24	2		24			12.0375	20	18	18			7-15				12			6			2														10	7	8	[244]
	Gymnosperm	Pinaceae	Pinus merkusii	24	2		22	2		13.95	16	14	12	2		10-18				8			8																	8	4	5	[244]
	Gymnosperm	Pinaceae	Pinus nigra	24	2		22	2		12.0375	18	18	18			15				10					2	6														9	9	9	[245]
	Gymnosperm	Pinaceae	Pinus strobus	24	2		24			20.0625	18	18	18			15-25			6	10						2														9	9	9	[243]
	Gymnosperm	Pinaceae	Pinus sylvestris	24	2		22	2		12.0375	14	14	14			15				10						4														7	7	7	[245]
	Gymnosperm	Pinaceae	Pinus tabuliformis	24	2		22	2		13.95	24	16	14	2		8-18				8			10			6														12	7	8	[244]
	Gymnosperm	Pinaceae	Pinus taeda	24	2		22	2		12.0375	34	22	20	2		15?				10		12	6	2		4														17	10	9	[247]
	Gymnosperm	Pinaceae	Pinus thunbergii	24	2		22	2		12.0375	14	14	14			15				10						4														7	7	7	[245]
	Gymnosperm	Pinaceae	Pinus wallichiana	24	2		24			20.75	20	18	16	2		15-25			6	8						4	2													10	10	10	[243]
	Gymnosperm	Pinaceae	Pinus yunnanensis	24	2		24			13.455	20	16	16			10-18				10			8			2														10	5	7	[244]
	Gymnosperm	Podocarpaceae	Podocarpus acutifolius	34	2		nd	nd	nd	nd	2	2		2		10			2																								[248, 249]
	Gymnosperm	Podocarpaceae	Podocarpus hallii	36	2		nd	nd	nd	nd	2	2		2		10			2																								[248, 249]
	Gymnosperm	Podocarpaceae	Podocarpus lambertii	24	2		nd	nd	nd	nd	2	2		2		nd			2																								Ana Emilia Barros (per. comm)
	Gymnosperm	Podocarpaceae	Podocarpus lawrencei	38	2		nd	nd	nd	nd	4	4		4		nd			2			2																					[249]
	Gymnosperm	Podocarpaceae	Podocarpus nivalis	38	2		2	2	34	nd	2	2			2	nd											2												2				[248, 249]
	Gymnosperm	Podocarpaceae	Podocarpus selowii	40	2		nd	nd	nd	nd	2	2		2		nd			2																								Ana Emilia Barros (per. comm)
	Gymnosperm	Podocarpaceae	Podocarpus totara	34	2		2	4	28	3.99216	2	2		2		8			2																								[249]
	Gymnosperm	Zamiaceae	Bowenia serrulata	18	2		10	4	4	6.46667	4	4	2		2	10			4												2									2		2	[250]
	Gymnosperm	Zamiaceae	Bowenia sp. ‘Tinaroo’	18	2		8		10	6.71	3	3	1		2	11			3												2									2		2	[250]
	Gymnosperm	Zamiaceae	Bowenia spectabilis	18	2		8		10	6.49167	2	2			2	9.5			2												2									1			[250]
	Gymnosperm	Zamiaceae	Ceratozamia mexicana	16	2		12		4	15.6975	8	6	4		2	17-21			2								6												2	4	4	4	[251]
	Gymnosperm	Zamiaceae	Microcycas calocoma	26	2		2	2	22	11.6111	2	2	2			17.8							2																	1			[252]
	Gymnosperm	Zamiaceae	Stangeria eriopus	16	2		10	2	4	11.2125	16	13	7	2	4	8-15		2	2								12			2									4	10	9	10	[253]
	Gymnosperm	Zamiaceae	Zamia angustifolia	16	2		12	2	2	11.2125	6	6	2	2	2	10-15						2	4												2					3	3		[251]
	Gymnosperm	Zamiaceae	Zamia furfuracea	18	2		10	2	6	11.075	14	14	8		6	10-15							14												6					7	7	2	[251]
	Gymnosperm	Zamiaceae	Zamia integrifolia	16	2		12	2	2	10.465	6	6	2	2	2	11-14						2	4												2					3	3		[251]
	Gymnosperm	Zamiaceae	Zamia loddigesii	18	2		10	2	6	11.075	14	14	8		6	12-15							14												6					7	7	3	[251]
	Gymnosperm	Zamiaceae	Zamia muricata	23	2		7		16	10.7283	20	20	4		16	9-15							20												16					10	10	10	[251]
	Gymnosperm	Zamiaceae	Zamia pumila	16	2		12	2	2	14.95	7	7	3	2	2	13-20						2	4				1								2				1	4	3	2	[251]
	Gymnosperm	Zamiaceae	Zamia pygmaea	16	2		12	2	2	11.96	6	6	2	2	2	12-16						2	4												2					3	3		[251]
	Gymnosperm	Zamiaceae	Zamia vazquezii	18	2		10	2	6	12.24	10	10	4		6	10-17		6					4							6										5	5	3	[251]
	Total										5448	5217						546	1347	461	134	284	138	260	119	248	427	2	416											1283
	a: nd, data not available; nc, not computed
	b: s, short arm; l, long arm; wa, sites spanning the whole arm; t, terminal; it, interstitial-terminal; ip, interstitial-proximal; p, proximal; cen, centromeric sites
	c: References below
LINK DOI
http://dx.doi.org/10.1007/s00606-010-0300-7	1.	Feitoza LL, Martins MIG, Castro AAJF, Félix LP, Carvalho R: Cytogenetics of Alismataceae and Limnocharitaceae: CMA/DAPI banding and 45S rDNA sites. Plant Syst Evol 2010, 286(3):199-208.
http://dx.doi.org/10.1007/s00606-007-0591-5	2.	Baeza C, Schrader O, Budahn H: Characterization of geographically isolated accessions in five Alstroemeria L. species (Chile) using FISH of tandemly repeated DNA sequences and RAPD analysis. Plant Syst Evol 2007, 269(1-2):1-14.
http://dx.doi.org/10.1139/g97-086	3.	Kamstra SA, Kuipers AGJ, De Jeu MJ, Ramanna MS, Jacobsen E: Physical localisation of repetitive DNA sequences in Alstroemeria: Karyotyping of two species with species-specific and ribosomal DNA. Genome 1997, 40(5):652-658.
http://dx.doi.org/10.1007/BF01253964	4.	Schmidt T, Schwarzacher T, Heslop Harrison JS: Physical mapping of rRNA genes by fluorescent in situ hybridization and structural analysis of 5S rRNA genes and intergenic spacer sequences in sugar beet (Beta vulgaris). Theor Appl Genet 1994, 88(6-7):629-636.
http://dx.doi.org/10.1139/g06-033	5.	Maughan PJ, Kolano BA, Maluszynska J, Coles ND, Bonifacio A, Rojas J, Coleman CE, Stevens MR, Fairbanks DJ, Parkinson SE et al: Molecular and cytological characterization of ribosomal RNA genes in Chenopodium quinoa and Chenopodium berlandieri. Genome 2006, 49(7):825-839.
http://dx.doi.org/10.1007/s11703-008-0059-6	6.	Lan T, Liu B, Dong F, Chen R, Li X, Chen C: Multicolor FISH analysis of rDNA and telomere on spinach. Front Agr China 2008, 2(3):314-316.
http://dx.doi.org/10.1159/000093335	7.	Lan T, Zhang S, Liu B, Li X, Chen R, Song W: Differentiating sex chromosomes of the dioecious Spinacia oleracea L. (spinach) by FISH of 45S rDNA. Cytogenet Genome Res 2006, 114(2):175-177.
http://dx.doi.org/10.1266/ggs.76.53	8.	Do GS, Seo BB, Yamamoto M, Suzuki G, Mukai Y: Identification and chromosomal location of tandemly repeated DNA sequences in Allium cepa. Genes Genet Syst 2001, 76(1):53-60.
http://dx.doi.org/10.1046/j.1095-8339.2002.00047.x	9.	Besendorfer V, Samardžija M, Zoldoš V, Šoli ME, Papeš D: Chromosomal organization of ribosomal genes and nor-associated heterochromatin, and NOR activity in some populations of Allium commutatum Guss. (Alliaceae). Bot J Linn Soc 2002, 139(1):99-108.
http://dx.doi.org/10.1007/s002990050558	10.	Lee SH, Ryu JA, Do GS, Seo BB, Pak JH, Kim IS, Song SD: Chromosome analysis by fluorescence in situ hybridization of callus-derived regenerants in Allium cyaneum R. Plant Cell Rep 1998, 18(3-4):209-213.
http://dx.doi.org/10.1139/g07-023	11.	Gernand D, Golczyk H, Rutten T, Ilnicki T, Houben A, Joachimiak AJ: Tissue culture triggers chromosome alterations, amplification, and transposition of repeat sequences in Allium fistulosum. Genome 2007, 50(5):435-442.
http://dx.doi.org/10.1007/bf00226528	12.	Ricroch A, Peffley EB, Baker RJ: Chromosomal location of rDNA in Allium: in situ hybridization using biotin- and fluorescein-labelled probe. Theor Appl Genet 1992, 83(4):413-418.
http://dx.doi.org/10.1007/bf03030491	13.	Do G-S, Seo B-B, Pak J-H, Kim I-S, Song S-D: Karyotypes of three somaclonal variants and wild plants of Allium tuberosum by bicolor FISH. J Plant Biol 2000, 43(3):143-148.
http://dx.doi.org/10.1006/anbo.2001.1422	14.	Ran Y, Hammett KRW, Murray BG: Phylogenetic analysis and karyotype evolution in the genus Clivia (Amaryllidaceae). Ann Bot 2001, 87(6):823-830.
http://dx.doi.org/10.1007/s00606-010-0304-3	15.	Souza LGR, Crosa O, Guerra M: Karyological circumscription of Ipheion Rafinesque (Gilliesioideae, Alliaceae). Plant Syst Evol 2010, 287(3):119-127.
http://dx.doi.org/10.1590/S1415-47572009005000016	16.	Souza LGR, Crosa O, Winge H, Guerra M: The karyotype of Nothoscordum arenarium Herter (Gilliesioideae, Alliaceae): A populational and cytomolecular analysis. Genet Mol Biol 2009, 32(1):111-116.
	17.	Souza LGR: Citogenética, origem e evolução de Nothoscordum gracile (Ailton) Stearn (Alliaceae) e espécies afins da secção Inodorum. Master Thesis. Recife, Brazil: Federal University of Pernambuco; 2008.
http://dx.doi.org/10.1093/aob/mcs020	18.	Souza LGR, Crosa O, Speranza P, Guerra M: Cytogenetic and molecular evidence suggest multiple origins and geographical parthenogenesis in Nothoscordum gracile (Alliaceae). Ann Bot 2012, 109(5):987-999.
	19.	Guerra M, Felix LP: O cariótipo de Nothoscordum pulchellum (Alliaceae) com ênfase na heterocromatina e sítios de DNAr. Bol Soc Arg Bot 2000, 35(3-4):283-289.
http://dx.doi.org/10.1111/j.1095-8339.2007.00721.x	20.	Almeida CCS, De Lemos Carvalho PC, Guerra M: Karyotype differentiation among Spondias species and the putative hybrid Umbu-cajá (Anacardiaceae). Bot J Linn Soc 2007, 155(4):541-547.
http://dx.doi.org/10.3732/ajb.0700007	21.	Iovene M, Grzebelus E, Carputo D, Jiang J, Simon PW: Major cytogenetic landmarks and karyotype analysis in Daucus carota and other Apiaceae. Am J Bot 2008, 95(7):793-804.
http://dx.doi.org/10.1111/j.1601-5223.1998.t01-1-00231.x	22.	Rasmussen SK, Avato P: Characterization of chromosomes and genome organization of Thapsia garganica L. by localizations of rRNA genes using fluorescent in situ hybridization. Hereditas 1998, 129(3):231-239.
http://dx.doi.org/10.1006/anbo.2000.1145	23.	Castilho A, Vershinin A, Heslop-Harrison JS: Repetitive DNA and the chromosomes the genome of oil palm (Elaeis guineensis). Ann Bot 2000, 85(6):837-844.
http://dx.doi.org/10.1007/s00606-009-0184-6	24.	Berjano R, Roa F, Talavera S, Guerra M: Cytotaxonomy of diploid and polyploid Aristolochia (Aristolochiaceae) species based on the distribution of CMA/DAPI bands and 5S and 45S rDNA sites. Plant Syst Evol 2009, 280(3-4):219-227.
http://dx.doi.org/10.1111/j.1095-8339.2008.00831.x	25.	Robert ML, Lim KY, Hanson L, Sanchez-Teyer F, Bennett MD, Leitch AR, Leitch IJ: Wild and agronomically important Agave species (Asparagaceae) show proportional increases in chromosome number, genome size, and genetic markers with increasing ploidy. Bot J Linn Soc 2008, 158(2):215-222.
http://dx.doi.org/10.1508/cytologia.66.127	26.	De Melo NF, Guerra M: Karyotypic stability in asparagus (Asparagus officinalis L.) cultivars revealed by rDNA in situ hybridization. Cytologia (Tokyo) 2001, 66(2):127-131.
http://dx.doi.org/10.1139/g03-078	27.	Puizina J, Weiss-Schneeweiss H, Pedrosa-Harand A, Kamenjarin J, Trinajstič I, Riha K, Schweizer D: Karyotype analysis in Hyacinthella dalmatica (Hyacinthaceae) reveals vertebrate-type telomere repeats at the chromosome ends. Genome 2003, 46(6):1070-1076.
http://dx.doi.org/10.3199/iscb.4.57	28.	Hamatani S, Tagashira N, Ishida G, Kondo K: Chromosome relationships among 13 species and one variety of Lachenalia (Liliaceae) with the chromosome numbers of 2n = 14 and 16 detected by FISH using 5S rDNA and 18S rDNA probes and DAPI staining. Chromosome Bot 2009, 4(3):57-63.
http://dx.doi.org/10.1007/BF01089296	29.	Cuñado N, De la Herrán R, Santos JL, Ruiz Rejón C, Garrido-Ramos MA, Ruiz Rejón M: The evolution of the ribosomal loci in the subgenus Leopoldia of the genus Muscari (Hyacinthaceae). Plant Syst Evol 2000, 221(3-4):245-252.
http://dx.doi.org/10.1007/s004120000125	30.	Pedrosa A, Jantsch MF, Moscone EA, Ambros PF, Schweizer D: Characterisation of pericentromeric and sticky intercalary heterochromatin in Ornithogalum longibracteatum (Hyacinthaceae). Chromosoma 2001, 110(3):203-213.
http://dx.doi.org/10.1007/bf03036061	31.	Choi HW, Kim JS, Lee SH, Bang JW: Physical mapping by FISH and GISH of rDNA loci and discrimination of genomes A and B in Scilla scilloides complex distributed in Korea. J Plant Biol 2008, 51(6):408-412.
http://dx.doi.org/10.1159/000290689	32.	Mazzella C, Rodríguez M, Vaio M, Gaiero P, López-Carro B, Santiñaque FF, Folle GA, Guerra M: Karyological features of Achyrocline (Asteraceae, Gnaphalieae): Stable karyotypes, low DNA content variation and linkage of rRNA genes. Cytogenet Genome Res 2010, 128(1-3):169-176.
http://dx.doi.org/10.1046/j.1095-8339.2003.00147.x	33.	Borgen L, Leitch I, Santos-Guerra A: Genome organization in diploid hybrid species of Argyranthemum (Asteraceae) in the Canary Islands. Bot J Linn Soc 2003, 141(4):491-501.
http://dx.doi.org/10.3989/collectbot.2008.v27.2	34.	Pellicer J, García S, Garnatje T, Hidalgo O, Siljak-Yakovlev S, Vallès J: Molecular cytogenetic characterization of some representatives of the subgenera Artemisia and Absinthium (genus Artemisia, Asteraceae). Collectanea Bot 2008, 27:19-27.
http://dx.doi.org/10.1007/s00606-002-0259-0	35.	Torrell M, Cerbah M, Siljak-Yakovlev S, Vallès J: Molecular cytogenetics of the genus Artemisia (Asteraceae, Anthemideae): Fluorochrome banding and fluorescence in situ hybridization. I. Subgenus Seriphidium and related taxa. Plant Syst Evol 2003, 239(1-2):141-153.
http://dx.doi.org/10.1007/s00606-007-0558-6	36.	Garcia S, Garnatje T, Hidalgo O, McArthur ED, Siljak-Yakovlev S, Vallès J: Extensive ribosomal DNA (18S-5.8S-26S and 5S) colocalization in the North American endemic sagebrushes (subgenus Tridentatae, Artemisia, Asteraceae) revealed by FISH. Plant Syst Evol 2007, 267(1-4):79-92.
http://dx.doi.org/10.1139/g09-077	37.	Garcia S, Garnatje T, Pellicer J, McArthur ED, Siljak-Yakovlev S, Vallès J: Ribosomal DNA, heterochromatin, and correlation with genome size in diploid and polyploid North American endemic sagebrushes (Artemisia, Asteraceae). Genome 2009, 52(12):1012-1024.
http://www1.unifi.it/caryologia/Past_Volumes.htm	38.	Hoshi Y, Matoba H, Kondo K: Physical mapping of ribosomal RNA genes in the genus Artemisia L. (Asteraceae). Caryologia 2006, 59(4):312-318.
http://dx.doi.org/10.1007/s00412-008-0179-z	39.	Garcia S, Lim KY, Chester M, Garnatje T, Pellicer J, Vallès J, Leitch AR, Kovařík A: Linkage of 35S and 5S rRNA genes in Artemisia (family Asteraceae): First evidence from angiosperms. Chromosoma 2009, 118(1):85-97.
http://dx.doi.org/10.1007/BF02524936	40.	Adachi J, Watanabe K, Fukui K, Ohmido N, Kosuge K: Chromosomal location and reorganization of the 45S and 5S rDNA in the Brachyscome lineariloba complex (Asteraceae). J Plant Res 1997, 110(1099):371-377.
http://dx.doi.org/10.1007/BF01090304	41.	Houben A, Thompson N, Ahne R, Leach CR, Verlin D, Timmis JN: A monophyletic origin of the B chromosomes of Brachycome dichromosomatica (Asteraceae). Plant Syst Evol 1999, 219(1-2):127-135.
http://dx.doi.org/10.1111/j.1601-5223.2009.02113.x	42.	Dydak M, Kolano B, Nowak T, Siwinska D, Maluszynska J: Cytogenetic studies of three European species of Centaurea L. (Asteraceae). Hereditas 2009, 146(4):152-161.
http://ci.nii.ac.jp/vol_issue/nels/AA11163057_en.html	43.	Kokubugata G, Matsumoto S: A chromosomal comparison of three species of Crepidiastrum, section Suffruticosae (Asteraceae) by fluorescent in situ hybridization using ribosomal DNA probe. Chromosome Sci 1999, 3(3):105-109.
http://ci.nii.ac.jp/vol_issue/nels/AA11163057_en.html	44.	Khaung KK, Kondo K, Tanaka R: Physical mapping of rDNA by fluorescent in situ hybridization using pTa71 probe in three tetraploid species of Dendranthema. Chromosome Sci 1997, 1(1):25-30.
http://dx.doi.org/10.1007/s00606-010-0302-5	45.	Moraes AP, Guerra M: Cytological differentiation between the two subgenomes of the tetraploid Emilia fosbergii Nicolson and its relationship with E. sonchifolia (L.) DC. (Asteraceae). Plant Syst Evol 2010, 287(3):113-118.
http://dx.doi.org/10.1007/s00606-004-0231-2	46.	Baeza C, Schrader O: Comparative karyotype analysis in Haplopappus Cass. and Grindelia Willd. (Asteraceae) by double FISH with rRNA specific genes. Plant Syst Evol 2005, 251(2-4):161-172.
http://dx.doi.org/10.1023/A:1018412912790	47.	Schrader O, Ahne R, Fuchs J, Schubert I: Karyotype analysis of Helianthus annuus using Giemsa banding and fluorescence in situ hybridization. Chromosome Res 1997, 5(7):451-456.
http://dx.doi.org/10.1023/a:1015171625890	48.	Vanzela ALL, Ruas CF, Oliveira MF, Ruas PM: Characterization of diploid, tetraploid and hexaploid Helianthus species by chromosome banding and FISH with 45S rDNA probe. Genetica 2002, 114(2):105-111.
http://dx.doi.org/10.1139/g08-089	49.	Natali L, Ceccarelli M, Giordani T, Sarri V, Zuccolo A, Jurman I, Morgante M, Cavallini A, Cionini PG: Phylogenetic relationships between annual and perennial species of Helianthus: Evolution of a tandem repeated DNA sequence and cytological hybridization experiments. Genome 2008, 51(12):1047-1053.
http://www1.unifi.it/caryologia/Past_Volumes.htm	50.	Ilnicki T, Hasterok R, SzelAg Z: Cytogenetic analysis of Hieracium transylvanicum (Asteraceae). Caryologia 2010, 63(2):192-196.
http://dx.doi.org/10.1007/s00606-003-0026-x	51.	Weiss-Schneeweiss H, Stuessy TF, Siljak-Yakovlev S, Baeza CM, Parker J: Karyotype evolution in South American species of Hypochaeris (Asteraceae, Lactuceae). Plant Syst Evol 2003, 241(3-4):171-184.
http://dx.doi.org/10.1093/aob/mcn023	52.	Weiss-Schneeweiss H, Tremetsberger K, Schneeweiss GM, Parker JS, Stuessy TF: Karyotype diversification and evolution in diploid and polyploid South American Hypochaeris (Asteraceae) inferred from rDNA localization and genetic fingerprint data. Ann Bot 2008, 101(7):909-918.
http://dx.doi.org/10.1016/j.ympev.2004.12.022	53.	Tremetsberger K, Weiss-Schneeweiss H, Stuessy T, Samuel R, Kadlec G, Ortiz MA, Talavera S: Nuclear ribosomal DNA and karyotypes indicate a NW African origin of South American Hypochaeris (Asteraceae, Cichorieae). Mol Phylogenet Evol 2005, 35(1):102-116.
http://dx.doi.org/10.1590/S1415-47572005000100023	54.	Ruas Cd, Vanzela ALL, Santos MO, Fregonezi JN, Ruas PM, Matzenbacher NI, de Aguiar-Perecin MLR: Chromosomal organization and phylogenetic relationships in Hypochaeris species (Asteraceae) from Brazil. Genet Mol Biol 2005, 28(1):129-139.
http://dx.doi.org/10.1093/jhered/89.4.312	55.	Cerbah M, Coulaud J, Siljak-Yakovlev S: rDNA organization and evolutionary relationships in the genus Hypochaeris (asteraceae). J Hered 1998, 89(4):312-318.
http://dx.doi.org/10.1111/j.2007.0018-0661.02012x	56.	Matoba H, Mizutani T, Nagano K, Hoshi Y, Uchiyama H: Chromosomal study of lettuce and its allied species (Lactuca spp., Asteraceae) by means of karyotype analysis and fluorescence in situ hybridization. Hereditas 2007, 144(6):235-243.
http://ci.nii.ac.jp/vol_issue/nels/AA11163057_en.html	57.	Honda Y, Abd El-Twab MH, Ogura H, Kondo K, Tanaka R, Shidahara T: Counting sat-chromosome numbers and species characterization in wild species of Chrysanthemum sensu lato by fluorescent in situ hybridization using pTa71 probe. Chromosome Sci 1997, 1(2):77-81.
http://dx.doi.org/10.1055/s-2004-817847	58.	Garnatje T, Vallès J, Vilatersana R, Garcia-Jacas N, Susanna A, Siljak-Yakovlev S: Molecular cytogenetics of Xeranthemum L. and related genera (Asteraceae, Cardueae). Plant Biol 2004, 6(2):140-146.
http://dx.doi.org/10.3732/ajb.91.7.1022	59.	Pires JC, Lim KY, Kovarík A, Matyásek R, Boyd A, Leitch AR, Leitch IJ, Bennett MD, Soltis PS, Soltis DE: Molecular cytogenetic analysis of recently evolved Tragopogon (Asteraceae) allopolyploids reveal a karyotype that is additive of the diploid progenitors. Am J Bot 2004, 91(7):1022-1035.
http://dx.doi.org/10.1007/s00606-010-0349-3	60.	Sheng MY, Wang LJ: Chromosomal localization of 45S and 5S rDNA in 14 species and the implications for genome evolution of genus Epimedium. Plant Syst Evol 2010, 290(1):65-73.
http://dx.doi.org/10.1508/cytologia.71.391	61.	De Almeida PM, Carvalho CR, Clarindo WR: Classical and molecular cytogenetic tools to resolve the Bixa karyotypes. Cytologia (Tokyo) 2006, 71(4):391-398.
http://dx.doi.org/10.1139/g04-116	62.	Ali HBM, Lysak MA, Schubert I: Chromosomal localization of rDNA in the Brassicaceae. Genome 2005, 48(2):341-346.
http://dx.doi.org/10.1073/pnas.0407258102	63.	Pontes O, Neves N, Silva M, Lewis MS, Madlung A, Comai L, Viegas W, Pikaard CS: Chromosomal locus rearrangements are a rapid response to formation of the allotetraploid Arabidopsis suecica genome. Proc Natl Acad Sci U S A 2004, 101(52):18240-18245.
http://dx.doi.org/10.1007/s10709-005-0718-y	64.	Kawabe A, Nasuda S: Polymorphic chromosomal specificity of centromere satellite families in Arabidopsis halleri ssp. gemmifera. Genetica 2006, 126(3):335-342.
http://dx.doi.org/10.1046/j.1365-313X.1997.12010031.x	65.	Murata M, Heslop-Harrison JS, Motoyoshi F: Physical mapping of the 5S ribosomal RNA genes in Arabidopsis thaliana by multi-color fluorescence in situ hybridization with cosmid clones. Plant J 1997, 12(1):31-37.
http://dx.doi.org/10.1007/s001220100653	66.	Hasterok R, Jenkins G, Langdon T, Jones RN, Maluszynska J: Ribosomal DNA is an effective marker of Brassica chromosomes. Theor Appl Genet 2001, 103(4):486-490.
http://dx.doi.org/10.1034/j.1601-5223.2002.1360209.x	67.	Kulak S, Hasterok R, Maluszynska J: Karyotyping of Brassica amphidiploids using 5S and 25S rDNA as chromosome markers. Hereditas 2002, 136(2):144-150.
http://dx.doi.org/10.1093/aob/mcj031	68.	Hasterok R, Wolny E, Hosiawa M, Kowalczyk M, Kulak-Ksiazczyk S, Ksiazczyk T, Heneen WK, Maluszynska J: Comparative analysis of rDNA distribution in chromosomes of various species of Brassicaceae. Ann Bot 2006, 97(2):205-216.
http://dx.doi.org/10.1007/s001220051337	69.	Schrader O, Budahn H, Ahne R: Detection of 5S and 25S rRNA genes in Sinapis alba, Raphanus sativus and Brassica napus by double fluorescence in situ hybridization. Theor Appl Genet 2000, 100(5):665-669.
http://dx.doi.org/10.1007/s00122-001-0787-y	70.	Snowdon RJ, Friedrich T, Friedt W, Köhler W: Identifying the chromosomes of the A- and C-genome diploid Brassica species B. rapa (syn. campestris) and B. oleracea in their amphidiploid B. napus. Theor Appl Genet 2002, 104(4):533-538.
http://dx.doi.org/10.1038/sj.hdy.6884320	71.	Armstrong SJ, Fransz P, Marshall DF, Jones GH: Physical mapping of DNA repetitive sequences to mitotic and meiotic chromosomes of Brassica oleracea var. alboglabra by fluorescence in situ hybridization. Heredity 1998, 81(6):666-673.
http://dx.doi.org/10.1007/s00122-005-1942-7	72.	Hasterok R, Wolny E, Kulak S, Zdziechiewicz A, Maluszynska J, Heneen WK: Molecular cytogenetic analysis of Brassica rapa-Brassica oleracea var. alboglabra monosomic addition lines. Theor Appl Genet 2005, 111(2):196-205.
http://molcells.inforang.com/about/browsing.html	73.	Lim KB, De Jong H, Yang TJ, Park JY, Kwon SJ, Kim JS, Lim MH, Kim JA, Jin M, Jin YM et al: Characterization of rDNAs and tandem repeats in the heterochromatin of Brassica rapa. Mol Cells 2005, 19(3):436-444.
http://dx.doi.org/10.1007/s10265-010-0366-x	74.	Fukushima K, Imamura K, Nagano K, Hoshi Y: Contrasting patterns of the 5S and 45S rDNA evolutions in the Byblis liniflora complex (Byblidaceae). J Plant Res 2011, 124(2):231-244.
http://dx.doi.org/10.1159/000200090	75.	Las Peñas ML, Urdampilleta JD, Bernardello G, Forni-Martins ER: Karyotypes, heterochromatin, and physical mapping of 18S-26S rDNA in Cactaceae. Cytogenet Genome Res 2009, 124(1):72-80.
http://dx.doi.org/10.1007/BF00985740	76.	Vanzela ALL, Cuadrado A, Vieira AOS, Jouve N: Genome characterization and relationships between two species of the genus Lobelia (Campanulaceae) determined by repeated DNA sequences. Plant Syst Evol 1999, 214(1-4):211-218.
	77.	Kim SY, Kim CS, Lee J, Bang JW: Karyotype analysis and physical mapping using two rRNA genes in dioecious plant Humulus japonicus Sieboid & Zucc. Genes Genomics 2008, 30(2):157-161.
http://dx.doi.org/10.1023/a:1024646818324	78.	Karlov GI, Danilova TV, Horlemann C, Weber G: Molecular cytogenetics in hop (Humulus lupulus L.) and identification of sex chromosomes by DAPI-banding. Euphytica 2003, 132(2):185-190.
http://www1.unifi.it/caryologia/Past_Volumes.htm	79.	Costa FR, Pereira TNS, Hodnett GL, Pereira MG, Stelly DM: Fluorescent in situ hybridization of 18S and 5S rDNA in papaya (Carica papaya L.) and wild relatives. Caryologia 2008, 61(4):411-416.
http://dx.doi.org/10.1023/a:1016783501674	80.	Široký J, Lysák MA, Doležel J, Kejnovský E, Vyskot B: Heterogeneity of rDNA distribution and genome size in Silene spp. Chromosome Res 2001, 9(5):387-393.
http://dx.doi.org/10.1023/a:1009279428484	81.	Pontes O, Cotrim H, Pais S, Viegas W: Physical mapping, expression patterns and interphase organisation of rDNA loci in Portuguese endemic Silene cintrana and Silene rothmaleri. Chromosome Res 2000, 8(4):313-317.
	82.	Roa F: Citotaxonomia molecular do gênero Callisia Loefl. (Commelinaceae). Master Thesis. Recife, Brazil: Federal University of Pernambuco; 2007.
http://dx.doi.org/10.1139/g04-093	83.	Golczyk H, Hasterok R, Joachimiak AJ: FISH-aimed karyotyping and characterization of Renner complexes in permanent heterozygote Rhoeo spathacea. Genome 2005, 48(1):145-153.
http://dx.doi.org/10.1590/s1415-47572010005000085	84.	Marques A, Roa F, Guerra M: Karyotype differentiation in three species of Tripogandra Raf. (Commelinaceae) with different ploidy levels. Genet Mol Biol 2010, 33(4):731-738.
http://dx.doi.org/10.1139/g03-098	85.	Guerra M, García MA: Heterochromatin and rDNA sites distribution in the holocentric chromosomes of Cuscuta approximata Bab. (Convolvulaceae). Genome 2004, 47(1):134-140.
http://dx.doi.org/10.1016/j.plantsci.2006.05.007	86.	Srisuwan S, Sihachakr D, Siljak-Yakovlev S: The origin and evolution of sweet potato (Ipomoea batatas Lam.) and its wild relatives through the cytogenetic approaches. Plant Sci 2006, 171(3):424-433.
http://molcells.inforang.com/about/browsing.html	87.	Koo DH, Hur Y, Jin DC, Bang JW: Karyotype analysis of a Korean cucumber cultivar (Cucumis sativus L. cv. Winter Long) using C-banding and bicolor fluorescence in situ hybridization. Mol Cells 2002, 13(3):413-418.
http://dx.doi.org/10.1159/000151320	88.	Han YH, Zhang ZH, Liu JH, Lu JY, Huang SW, Jin WW: Distribution of the tandem repeat sequences and karyotyping in cucumber (Cucumis sativus L.) by fluorescence in situ hybridization. Cytogenet Genome Res 2008, 122(1):80-88.
http://dx.doi.org/10.1016/j.micron.2011.03.002	89.	Sousa A, Barros e Silva AE, Cuadrado A, Loarce Y, Alves MV, Guerra M: Distribution of 5S and 45S rDNA sites in plants with holokinetic chromosomes and the "chromosome field" hypothesis. Micron 2011, 42(6):625-631.
http://dx.doi.org/10.1007/s10709-010-9477-5	90.	Da Silva CRM, Quintas CC, Vanzela ALL: Distribution of 45S and 5S rDNA sites in 23 species of Eleocharis (Cyperaceae). Genetica 2010, 138(9):951-957.
http://dx.doi.org/10.1071/bt07017	91.	Da Silva CRM, González-Elizondo MS, Rego LDNADA, Torezan JMD, Vanzela ALL: Cytogenetical and cytotaxonomical analysis of some Brazilian species of Eleocharis (Cyperaceae). Aust J Bot 2008, 56(1):82-90.
http://dx.doi.org/10.1159/000163096	92.	Da Silva CRM, González-Elizondo MS, Vanzela ALL: Chromosome reduction in Eleocharis maculosa (Cyperaceae). Cytogenet Genome Res 2008, 122(2):175-180.
http://www.athena.biblioteca.unesp.br/exlibris/bd/brp/33004153023P5/2010/silva_crm_dr_sjrp.pdf	93.	Da Silva CRM: Estudo citogenético e evolutivo em espécies brasileiras de Eleocharis (Cyperaceae). Phd Thesis. Rio Preto, SP, Brazil: Sao Paulo State University; 2010.
http://dx.doi.org/10.1023/a:1009279912631	94.	Vanzela ALL, Cuadrado A, Jouve N, Luceño M, Guerra M: Multiple locations of the rDNA sites in holocentric chromosomes of Rhynchospora (Cyperaceae). Chromosome Res 1998, 6(5):345-349.
http://dx.doi.org/10.1590/S1415-47572003000200014	95.	Vanzela ALL, Cuadrado A, Guerra M: Localization of 45S rDNA and telomeric sites on holocentric chromosomes of Rhynchospora tenuis Link (Cyperaceae). Genet Mol Biol 2003, 26(2):199-201.
http://ci.nii.ac.jp/vol_issue/nels/AA11163057_en.html	96.	Furuta T, Kondo K: Sites of 18S-5.8S-26S rDNA sequences in diffused-centromeric chromosomes of Drosera falconerii. Chromosome Sci 1999, 3(2):69-73.
http://dx.doi.org/10.1034/j.1601-5223.2002.1360212.x	97.	Carvalho R, Guerra M: Cytogenetics of Manihot esculenta Crantz (cassava) and eight related species. Hereditas 2002, 136(2):159-168.
http://dx.doi.org/10.1007/s11515-006-0036-5	98.	Liu B, Chen C, Li X, Qi L, Han S: Karyotype analysis and physical mapping of 45S rDNA in eight species of Sophora, Robinia, and Amorpha. Front Biol China 2006, 1(3):290-294.
http://dx.doi.org/10.3732/ajb.91.9.1294	99.	Seijo JG, Lavia GI, Fernández A, Krapovickas A, Ducasse D, Moscone EA: Physical mapping of the 5S and 18S-25S rRNA genes by FISH as evidence that Arachis duranensis and A. ipaensis are the wild diploid progenitors of A. hypogaea (Leguminosae). Am J Bot 2004, 91(9):1294-1303.
http://dx.doi.org/10.1007/s00122-010-1369-7	100.	Robledo G, Seijo G: Species relationships among the wild B genome of Arachis species (section Arachis) based on FISH mapping of rDNA loci and heterochromatin detection: A new proposal for genome arrangement. Theor Appl Genet 2010, 121(6):1033-1046.
http://dx.doi.org/10.1007/s00122-009-0981-x	101.	Robledo G, Lavia GI, Seijo G: Species relations among wild Arachis species with the A genome as revealed by FISH mapping of rDNA loci and heterochromatin detection. Theor Appl Genet 2009, 118(7):1295-1307.
http://dx.doi.org/10.1590/S1415-47572008000400019	102.	Robledo G, Seijo G: Characterization of the Arachis (Leguminosae) D genome using fluorescence in situ hybridization (FISH) chromosome markers and total genome DNA hybridization. Genet Mol Biol 2008, 31(3):717-724.
http://www.pakbs.org/pjbot/pjhtmls/contents.html	103.	Khattak GSS, Wolny E, Saeed I: Detection of ribosomal DNA sites in chickpea (Cicer arietinum L.) and mungbean (Vigna radiata (L.) wiltzek) by fluorescence in situ hybridization. Pakistan J Bot 2007, 39(5):1511-1515.
http://dx.doi.org/10.1590/S1415-47572007000100013	104.	Mondin M, Santos-Serejo JA, Aguiar-Perecin MLR: Karyotype characterization of Crotalaria juncea (L.) by chromosome banding and physical mapping of 18S-5.8S-26S and 5S rRNA gene sites. Genet Mol Biol 2007, 30(1):65-72.
http://jhered.oxfordjournals.org/content/by/year	105.	Shi L, Zhu T, Morgante M, Rafalski JA, Keim P: Soybean chromosome painting: A strategy for somatic cytogenetics. J Hered 1996, 87(4):308-313.
http://dx.doi.org/10.1139/g00-070	106.	Ali HBM, Meister A, Schubert I: DNA content, rDNA loci, and DAPI bands reflect the phylogenetic distance between Lathyrus species. Genome 2000, 43(6):1027-1032.
http://dx.doi.org/10.1139/g03-077	107.	Galasso I: Distribution of highly repeated DNA sequences in species of the genus Lens Miller. Genome 2003, 46(6):1118-1124.
http://dx.doi.org/10.1093/dnares/12.1.69	108.	Kawaguchi M, Pedrosa-Harand A, Yano K, Hayashi M, Murooka Y, Saito K, Nagata T, Namai K, Nishida H, Shibata D et al: Lotus burttii takes a position of the third corner in the Lotus molecular genetics triangle. DNA Res 2005, 12(1):69-77.
http://www.genetics.org/content/by/year	109.	Pedrosa A, Sandal N, Stougaard J, Schweizer D, Bachmair A: Chromosomal map of the model legume Lotus japonicus. Genetics 2002, 161(4):1661-1672.
http://dx.doi.org/10.1093/dnares/8.6.301	110.	Hayashi M, Miyahara A, Sato S, Kato T, Yoshikawa M, Taketa M, Pedrosa A, Onda R, Imaizumi-Anraku H, Bachmair A et al: Construction of a genetic linkage map of the model legume Lotus japonicus using an intraspecific F2 population. DNA Res 2001, 8(6):301-310.
http://dx.doi.org/10.1007/s00122-003-1303-3	111.	Hajdera I, Siwinska D, Hasterok R, Maluszynska J: Molecular cytogenetic analysis of genome structure in Lupinus angustifolius and Lupinus cosentinii. Theor Appl Genet 2003, 107(6):988-996.
http://dx.doi.org/10.1093/jhered/91.3.256	112.	Falistocco E: Physical mapping of rRNA genes in Medicago sativa and M. glomerata by fluorescent in situ hybridization. J Hered 2000, 91(3):256-260.
http://dx.doi.org/10.1139/g99-070	113.	Moscone EA, Klein F, Lambrou M, Fuchs J, Schweizer D: Quantitative karyotyping and dual-color FISH mapping of 5S and 18S-25S rDNA probes in the cultivated Phaseolus species (Leguminosae). Genome 1999, 42(6):1224-1233.
http://dx.doi.org/10.1159/000321677	114.	Almeida C, Pedrosa-Harand A: Contrasting rDNA evolution in lima bean (Phaseolus lunatus L.) and common bean (P. vulgaris L., Fabaceae). Cytogenet Genome Res 2011, 132(3):212-217.
http://dx.doi.org/10.1007/s00122-002-1138-3	115.	Pedrosa A, Vallejos CE, Bachmair A, Schweizer D: Integration of common bean (Phaseolus vulgaris L.) linkage and chromosomal maps. Theor Appl Genet 2003, 106(2):205-212.
http://dx.doi.org/10.1007/s00122-005-0196-8	116.	Pedrosa-Harand A, De Almeida CCS, Mosiolek M, Blair MW, Schweizer D, Guerra M: Extensive ribosomal DNA amplification during Andean common bean (Phaseolus vulgaris L.) evolution. Theor Appl Genet 2006, 112(5):924-933.
http://dx.doi.org/10.1023/a:1009215802737	117.	Fuchs J, Strehl S, Brandes A, Schweizer D, Schubert I: Molecular-cytogenetic characterization of the Vicia faba genome - Heterochromatin differentiation, replication patterns and sequence localization. Chromosome Res 1998, 6(3):219-230.
http://dx.doi.org/10.1006/anbo.1998.0806	118.	Ansari HA, Ellison NW, Reader SM, Badaeva ED, Friebe B, Miller TE, Williams WM: Molecular cytogenetic organization of 5S and 18S-26S rDNA loci in white clover (Trifolium repens L.) and related species. Ann Bot 1999, 83(3):199-206.
http://dx.doi.org/10.1007/s00412-007-0134-4	119.	Ansari HA, Ellison NW, Williams WM: Molecular and cytogenetic evidence for an allotetraploid origin of Trifolium dubium (Leguminosae). Chromosoma 2008, 117(2):159-167.
http://dx.doi.org/10.1006/anbo.2001.1399	120.	Williams WM, Ansari HA, Ellison NW, Hussain SW: Evidence of three subspecies in Trifolium nigrescens Viv. Ann Bot 2001, 87(5):683-691.
http://dx.doi.org/10.1093/dnares/dsi018	121.	Sato S, Isobe S, Asamizu E, Ohmido N, Kataoka R, Nakamura Y, Kaneko T, Sakurai N, Okumura K, Klimenko I et al: Comprehensive structural analysis of the genome of red clover (Trifolium pratense L.). DNA Res 2005, 12(5):301-364.
http://dx.doi.org/10.1111/j.1601-5223.2001.00219.x	122.	Li R, Taylor S, Jenkins G: Unravelling the phylogeny of tetraploid Vicia amoena (Fabaceae) and its diploid relatives using chromosomal landmarks. Hereditas 2001, 134(3):219-224.
http://dx.doi.org/10.1007/s001220100706	123.	Raina SN, Mukai Y, Kawaguchi K, Goel S, Jain A: Physical mapping of 18S-5.8S-26S and 5S ribosomal RNA gene families in three important vetches (Vicia species) and their allied taxa constituting three species complexes. Theor Appl Genet 2001, 103(6-7):839-845.
http://dx.doi.org/10.1006/anbo.1996.0349	124.	Galasso I, Sonnante G, Tota DG, Pignone D: Comparison of molecular cytogenetic and genetic analyses in accessions of the two biotypes of Vicia benghalensis L. Ann Bot 1997, 79(3):311-317.
http://dx.doi.org/10.1007/s004120050308	125.	Fuchs J, Kühne M, Schubert I: Assignment of linkage groups to pea chromosomes after karyotyping and gene mapping by fluorescent in situ hybridization. Chromosoma 1998, 107(4):272-276.
http://dx.doi.org/10.1093/aob/mcg099	126.	Navrátilová A, Neumann P, Macas J: Karyotype analysis of four Vicia species using in situ hybridization with repetitive sequences. Ann Bot 2003, 91(7):921-926.
http://dx.doi.org/10.1007/bf00223902	127.	Galasso I, Schmidt T, Pignone D, Heslop-Harrison JS: The molecular cytogenetics of Vigna unguiculata (L.) Walp: the physical organization and characterization of 18S-5.8S-25S rRNA genes, 5S rRNA genes, telomere-like sequences, and a family of centromeric repetitive DNA sequences. Theor Appl Genet 1995, 91(6-7):928-935.
http://dx.doi.org/10.1007/s001220051404	128.	Zoldos V, Papes D, Cerbah M, Panaud O, Besendorfer V, Siljak-Yakovlev S: Molecular-cytogenetic studies of ribosomal genes and heterochromatin reveal conserved genome organization among 11 Quercus species. Theor Appl Genet 1999, 99(6):969-977.
http://dx.doi.org/10.1139/b03-088	129.	Chiche J, Brown SC, Leclerc JC, Siljak-Yakovlev S: Genome size, heterochromatin organisation, and ribosomal gene mapping in four species of Ribes. Can J Bot 2003, 81(11):1049-1057.
http://dx.doi.org/10.1007/s00606-010-0345-7	130.	Martínez J, Vargas P, Luceño M, Cuadrado A: Evolution of Iris subgenus Xiphium based on chromosome numbers, FISH of nrDNA (5S, 45S) and trnL-trnF sequence analysis. Plant Syst Evol 2010, 289(3):223-235.
http://dx.doi.org/10.1093/aob/mcm116	131.	Lim KY, Matyasek R, Kovarik A, Leitch A: Parental origin and genome evolution in the allopolyploid Iris versicolor. Ann Bot 2007, 100(2):219-224.
http://dx.doi.org/10.1134/s1022795409040085	132.	Diao Y, Miao Y, Lin X, Liao C, Guo F, Hu Z: Comparative analysis of five varieties in Perilla frutescens (L.) Britton by 45S rDNA FISH and 5S rDNA sequences. Russ J Genet 2009, 45(4):440-444.
http://dx.doi.org/10.1007/s00606-004-0282-4	133.	Muratović E, Bogunić F, Šoljan D, Siljak-Yakovlev S: Does Lilium bosniacum merit species rank? A classical and molecular-cytogenetic analysis. Plant Syst Evol 2005, 252(1-2):97-109.
http://dx.doi.org/10.1007/s00412-004-0289-1	134.	Liu JY, She CW, Hu ZL, Xiong ZY, Liu LH, Song YC: A new chromosome flourescence banding technique combining DAPI staining with image analysis in plants. Chromosoma 2004, 113(1):16-21.
http://dx.doi.org/10.1007/s00606-002-0240-y	135.	Siljak-Yakovlev S, Peccenini S, Muratovic E, Zoldos V, Robin O, Vallès J: Chromosomal differentiation and genome size in three European mountain Lilium species. Plant Syst Evol 2003, 236(3-4):165-173.
http://dx.doi.org/10.1139/g01-066	136.	Lim KB, Wennekes J, De Jong JH, Jacobsen E, Van Tuyl JM: Karyotype analysis of Lilium longiflorum and Lilium rubellum by chromosome banding and fluorescence in situ hybridisation. Genome 2001, 44(5):911-918.
http://dx.doi.org/10.1007/s10709-008-9273-7	137.	Muravenko OV, Yurkevich OY, Bolsheva NL, Samatadze TE, Nosova IV, Zelenina DA, Volkov AA, Popov KV, Zelenin AV: Comparison of genomes of eight species of sections Linum and Adenolinum from the genus Linum based on chromosome banding, molecular markers and RAPD analysis. Genetica 2009, 135(2):245-255.
http://dx.doi.org/10.1007/s10577-006-1077-y	138.	Kikuchi S, Tanaka H, Shiba T, Mii M, Tsujimoto H: Genome size, karyotype, meiosis and a novel extra chromosome in Torenia fournieri, T. baillonii and their hybrid. Chromosome Res 2006, 14(6):665-672.
http://dx.doi.org/10.1007/s004120050159	139.	Hanson RE, Islam-Faridi MN, Percival EA, Crane CF, Ji Y, McKnight TD, Stelly DM, Price HJ: Distribution of 5S and 18S-28S rDNA loci in a tetraploid cotton (Gossypium hirsutum L.) and its putative diploid ancestors. Chromosoma 1996, 105(1):55-61.
http://dx.doi.org/10.1590/S1415-47572009005000103	140.	Dantas LG, Guerra M: Chromatin differentiation between Theobroma cacao L. and T. grandiflorum Schum. Genet Mol Biol 2010, 33(1):94-98.
http://dx.doi.org/10.1139/g04-062	141.	Šafář J, Noa-Carrazana JC, Vrána J, Bartoš J, Alkhimova O, Sabau X, Šimková H, Lheureux F, Caruana ML, Doležel J et al: Creation of a BAC resource to study the structure and evolution of the banana (Musa balbisiana) genome. Genome 2004, 47(6):1182-1191.
http://dx.doi.org/10.1159/000082381	142.	Bartoš J, Alkhinnova O, Doleželová M, De Langhe E, Doleźel J: Nuclear genome size and genomic distribution of ribosomal DNA in Musa and Ensete (Musaceae): Taxonomic implications. Cytogenet Genome Res 2005, 109(1-3):50-57.
http://dx.doi.org/10.1007/s10577-007-1174-6	143.	Moscone EA, Samuel R, Schwarzacher T, Schweizer D, Pedrosa-Harand A: Complex rearrangements are involved in Cephalanthera (Orchidaceae) chromosome evolution. Chromosome Res 2007, 15(7):931-943.
http://dx.doi.org/10.1093/aob/mcp178	144.	Begum R, Alam SS, Menzel G, Schmidt T: Comparative molecular cytogenetics of major repetitive sequence families of three Dendrobium species (Orchidaceae) from Bangladesh. Ann Bot 2009, 104(5):863-872.
http://dx.doi.org/10.1590/S1415-47572006000400015	145.	Cabral JS, Felix LP, Guerra M: Heterochromatin diversity and its co-localization with 5S and 45S rDNA sites in chromosomes of four Maxillaria species (Orchidaceae). Genet Mol Biol 2006, 29(4):659-664.
http://www.amjbot.org/content/by/year	146.	Zhang D, Sang T: Physical mapping of ribosomal RNA genes in peonies (Paeonia, Paeoniaceae) by fluorescent in situ hybridization: Implications for phylogeny and concerted evolution. Am J Bot 1999, 86(5):735-740.
http://dx.doi.org/10.1093/aob/mcg138	147.	De Melo NF, Guerra M: Variability of the 5S and 45S rDNA sites in Passiflora L. species with distinct base chromosome numbers. Ann Bot 2003, 92(2):309-316.
http://www1.unifi.it/caryologia/Past_Volumes.htm	148.	Cuco SM, Vieira MLC, Mondin M, Aguiar-Perecin MLR: Comparative karyotype analysis of three Passiflora L. species and cytogenetic characterization of somatic hybrids. Caryologia 2005, 58(3):220-228.
http://dx.doi.org/10.1093/aob/mcl017	149.	Dhar MK, Friebe B, Kaul S, Gill BS: Characterization and physical mapping of ribosomal RNA gene families in Plantago. Ann Bot 2006, 97(4):541-548.
http://cs-test.ias.ac.in/cs/php/volumes.php	150.	Dhar MK, Kaul S, Friebe B, Gill BS: Chromosome identification in Plantago ovata Forsk. through C-banding and FISH. Curr Sci 2002, 83(2):150-152.
http://dx.doi.org/10.1139/g96-145	151.	Badaeva ED, Friebe B, Gill BS: Genome differentiation in Aegilops. 2. Physical mapping of 5S and 18S-26S ribosomal RNA gene families in diploid species. Genome 1996, 39(6):1150-1158.
http://dx.doi.org/10.1007/s00606-003-0072-4	152.	Badaeva ED, Amosova AV, Samatadze TE, Zoshchuk SA, Shostak NG, Chikida NN, Zelenin AV, Raupp WJ, Friebe B, Gill BS: Genome differentiation in Aegilops. 4. Evolution of the U-genome cluster. Plant Syst Evol 2004, 246(1-2):45-76.
http://dx.doi.org/10.1139/g98-151	153.	Linc G, Friebe BR, Kynast RG, Molnar-Lang M, Köszegi B, Sutka J, Gill BS: Molecular cytogenetic analysis of Aegilops cylindrica Host. Genome 1999, 42(3):497-503.
http://dx.doi.org/10.1073/pnas.0405817101	154.	Raskina O, Belyayev A, Nevo E: Quantum speciation in Aegilops: Molecular cytogenetic evidence from rDNA cluster variability in natural populations. Proc Natl Acad Sci U S A 2004, 101(41):14818-14823.
http://dx.doi.org/10.1139/g95-011	155.	Castilho A, Heslop-Harrison JS: Physical mapping of 5S and 18S-25S rDNA and repetitive DNA sequences in Aegilops umbellulata. Genome 1995, 38(1):91-96.
http://dx.doi.org/10.2135/cropsci2003.3200	156.	Mitchell CC, Parkinson SE, Baker TJ, Jellen EN: C-banding and localization of 18S-5.8S-26S rDNA in tall oatgrass species. Crop Sci 2003, 43(1):32-36.
http://dx.doi.org/10.1134/s1022795408060094	157.	Shelukhina OY, Badaeva ED, Brezhneva TA, Loskutov IG, Pukhalsky VA: Comparative analysis of diploid species of Avena L. using cytogenetic and biochemical markers: Avena canariensis Baum et Fedak and A. longiglumis Dur. Russ J Genet 2008, 44(6):694-701.
http://dx.doi.org/10.1134/s1022795408090111	158.	Shelukhina OY, Badaeva ED, Brezhneva TA, Loskutov IG, Pukhalsky VA: Comparative analysis of diploid species of Avena L. Using cytogenetic and biochemical markers: Avena pilosa M. B. and A. clauda Dur. Russ J Genet 2008, 44(9):1087-1091.
http://dx.doi.org/10.1134/s102279540706004x	159.	Shelukhina OY, Badaeva ED, Loskutov IG, Pukhal'Sky VA: A comparative cytogenetic study of the tetraploid oat species with the A and C genomes: Avena insularis, A. magna, and A. murphyi. Russ J Genet 2007, 43(6):613-626.
http://dx.doi.org/10.1139/g96-068	160.	Linares C, González J, Ferrer E, Fominaya A: The use of double fluorescence in situ hybridization to physically map the positions of 5S rDNA genes in relation to the chromosomal location of 18S-5.8S-26S rDNA and a C genome specific DNA sequence in the genus Avena. Genome 1996, 39(3):535-542.
http://dx.doi.org/10.1006/anbo.1996.0312	161.	Katsiotis A, Hagidimitriou M, Heslop-Harrison JS: The close relationship between the A and B genomes in Avena L. (Poaceae) determined by molecular cytogenetic analysis of total genomic, tandemly and dispersed repetitive DNA sequences. Ann Bot 1997, 79(2):103-109.
http://dx.doi.org/10.1139/g08-017	162.	Idziak D, Hasterok R: Cytogenetic evidence of nucleolar dominance in allotetraploid species of Brachypodium. Genome 2008, 51(5):387-391.
http://dx.doi.org/10.1093/aob/mcp179	163.	Wolny E, Hasterok R: Comparative cytogenetic analysis of the genomes of the model grass Brachypodium distachyon and its close relatives. Ann Bot 2009, 104(5):873-881.
http://dx.doi.org/10.1007/s004120050224	164.	Galasso I, Blanco A, Katsiotis A, Pignone D, Heslop-Harrison JS: Genomic organization and phylogenetic relationships in the genus Dasypyrum analysed by Southern and in situ hybridization of total genomic and cloned DNA probes. Chromosoma 1997, 106(1):53-61.
http://dx.doi.org/10.1111/j.1095-8339.2007.00690.x	165.	Winterfeld G, Röser M: Disposition of ribosomal DNAs in the chromosomes of perennial oats (Poaceae: Aveneae). Bot J Linn Soc 2007, 155(2):193-210.
http://dx.doi.org/10.1007/s00606-003-0110-2	166.	Harper JA, Thomas ID, Lovatt JA, Thomas HM: Physical mapping of rDNA sites in possible diploid progenitors of polyploid Festuca species. Plant Syst Evol 2004, 245(3-4):163-168.
http://dx.doi.org/10.1111/j.2006.0018-0661.01953.x	167.	Ellneskog-Staam P, Taketa S, Salomon B, Anamthawat-Jónsson K, von Bothmer R: Identifying the genome of wood barley Hordelymus europaeus (Poaceae: Triticeae). Hereditas 2006, 143(2006):103-112.
http://dx.doi.org/10.1093/aob/mci147	168.	Taketa S, Ando H, Takeda K, Ichii M, Von Bothmer R: Ancestry of American polyploid Hordeum species with the I genome inferred from 5S and 18S-25S rDNA. Ann Bot 2005, 96(1):23-33.
http://dx.doi.org/10.1046/j.1365-2540.2001.00768.x	169.	Taketa S, Ando H, Takeda K, Von Bothmer R: Physical locations of 5S and 18S-25S rDNA in Asian and American diploid Hordeum species with the I genome. Heredity 2001, 86(5):522-530.
http://dx.doi.org/10.1007/s001220051033	170.	Taketa S, Harrison GE, Heslop-Harrison JS: Comparative physical mapping of the 5S and 18S-25S rDNA in nine wild Hordeum species and cytotypes. Theor Appl Genet 1999, 98(1):1-9.
http://dx.doi.org/10.1266/ggs.80.147	171.	Hagras AAA, Kishii M, Tanaka H, Sato K, Tsujimoto H: Genomic differentiation of Hordeum chilense from H. vulgare as revealed by repetitive and EST sequences. Genes Genet Syst 2005, 80(3):147-159.
http://dx.doi.org/10.1007/BF02261776	172.	De Bustos A, Cuadrado A, Soler C, Jouve N: Physical mapping of repetitive DNA sequences and 5S and 18S-26S rDNA in five wild species of the genus Hordeum. Chromosome Res 1996, 4(7):491-499.
http://dx.doi.org/10.1534/genetics.103.023747	173.	Salvo-Garrido H, Travella S, Billiam LJ, Harwood WA, Snape JW: The distribution of transgene insertion sites in barley determined by physical and genetic mapping. Genetics 2004, 167(3):1371-1379.
http://dx.doi.org/10.1023/a:1009285311247	174.	Kishii M, Nagaki K, Tsujimoto H, Sasakuma T: Exclusive localization of tandem repetitive sequences in sulbtelomeric heterochromatin regions of Leymus racemosus (Poaceae, Triticeae). Chromosome Res 1999, 7(7):519-529.
http://dx.doi.org/10.1007/BF02261775	175.	Thomas HM, Harper JA, Meredith MR, Morgan WG, Thomas ID, Timms E, King IP: Comparison of ribosomal DNA sites in Lolium species by fluorescence in situ hybridization. Chromosome Res 1996, 4(7):486-490.
http://dx.doi.org/10.1023/A:1012499303514	176.	Thomas HM, Harper JA, Morgan WG: Gross chromosome rearrangements are occurring in an accession of the grass Lolium rigidum. Chromosome Res 2001, 9(7):585-590.
http://ci.nii.ac.jp/vol_issue/nels/AA11163057_en.html	177.	Takahashi C, Shibata F: Analysis of Miscanthus sacchariflorus and M. sinensis chromosomes by fluorescence in situ hybridization using rDNA and total genomic DNA probes. Chromosome Sci 2002, 6(1):7-11.
http://dx.doi.org/10.1007/s004380051205	178.	Shishido R, Sano Y, Fukui K: Ribosomal DNAs: An exception to the conservation of gene order in rice genomes. Mol Gen Genet 2000, 263(4):586-591.
http://dx.doi.org/10.1007/s00122-007-0705-z	179.	Chung MC, Lee YI, Cheng YY, Chou YJ, Lu CF: Chromosomal polymorphism of ribosomal genes in the genus Oryza. Theor Appl Genet 2008, 116(6):745-753.
http://dx.doi.org/10.1093/aob/mci168	180.	Vaio M, Speranza P, Valls JF, Guerra M, Mazzella C: Localization of the 5S and 45S rDNA sites and cpDNA sequence analysis in species of the Quadrifaria group of Paspalum (Poaceae, Paniceae). Ann Bot 2005, 96(2):191-200.
http://dx.doi.org/10.1111/j.1601-5223.1997.00289.x	181.	Li X, Guo R, Pedersen C, Hayman D, Langridge P: Physical localization of rRNA genes by two-colour fluorescent in-situ hybridization and sequence analysis of the 5S rRNA gene in Phalaris coerulescens. Hereditas 1997, 126(3):289-294.
http://dx.doi.org/10.1006/anbo.1994.1023	182.	Orgaard M, Heslop-Harrison JS: Investigations of genome relationships between Leymus, Psathyrostachys and Hordeum inferred by genomic DNA:DNA in situ hybridization. Ann Bot 1994, 73(2):195-203.
http://dx.doi.org/10.1093/aob/mcf213	183.	Li D, Zhang X: Physical localization of the 18S-5·8S-26S rDNA and sequence analysis of ITS regions in Thinopyrum ponticum (Poaceae: Triticeae): Implications for concerted evolution. Ann Bot 2002, 90(4):445-452.
http://dx.doi.org/10.1139/g98-023	184.	D'Hont A, Ison D, Alix K, Roux C, Glaszmann JC: Determination of basic chromosome numbers in the genus Saccharum by physical mapping of ribosomal RNA genes. Genome 1998, 41(2):221-225.
http://dx.doi.org/10.1093/jxb/erh093	185.	Cuadrado A, Acevedo R, Moreno Díaz De La Espina S, Jouve N, De La Torre C: Genome remodelling in three modern S. officinarum x S. spontaneum sugarcane cultivars. J Exp Bot 2004, 55(398):847-854.
http://dx.doi.org/10.1023/a:1006133804170	186.	Ha S, Moore PH, Heinz D, Kato S, Ohmido N, Fukui K: Quantitative chromosome map of the polyploid Saccharum spontaneum by multicolor fluorescence in situ hybridization and imaging methods. Plant Mol Biol 1999, 39(6):1165-1173.
http://dx.doi.org/10.1007/s004120050040	187.	Alonso-Blanco C, Pendas AM, Garcia-Suarez R, Roca A, Goicoechea PG, Giraldez R: Physical mapping of 5S rDNA reveals a new locus on 3R and unexpected complexity in a rye translocation used in chromosome mapping. Chromosoma 1994, 103(5):331-337.
http://dx.doi.org/10.1139/g00-063	188.	Sang Y, Liang GH: Comparative physical mapping of the 18S-5.8S-26S rDNA in three sorghum species. Genome 2000, 43(5):918-922.
http://dx.doi.org/10.1139/g97-791	189.	Fominaya A, Molnar S, Kim NS, Chen Q, Fedak G, Armstrong KC: Characterization of Thinopyrum distichum chromosomes using double fluorescence in situ hybridization, RFLP analysis of 5S and 26S rRNA, and C-banding of parents and addition lines. Genome 1997, 40(5):689-696.
http://dx.doi.org/10.1590/S1415-47572003000400014	190.	Brasileiro-Vidal AC, Cuadrado A, Brammer SP, Zanatta ACA, Prestes AM, Moraes-Fernandes MIB, Guerra M: Chromosome characterization in Thinopyrum ponticum (Triticeae, Poaceae) using in situ hybridization with different DNA sequences. Genet Mol Biol 2003, 26(4):505-510.
http://dx.doi.org/10.1111/j.1601-5223.2001.00141.x	191.	Li L, Arumuganathan K: Physical mapping of 45S and 5S rDNA on maize metaphase and sorted chromosomes by FISH. Hereditas 2001, 134(2):141-145.
http://dx.doi.org/10.1007/bf00710670	192.	Bennett ST, Leitch IJ, Bennett MD: Chromosome identification and mapping in the grass Zingeria biebersteiniana (2n=4) using fluorochromes. Chromosome Res 1995, 3(2):101-108.
	193.	Koo DH, Hur Y, Bang JW: Variability of rDNA loci in dioecious Rumex acetosa L. detected by fluorescence in situ hybridization. Korean J Genet 2004, 26(1):9-13.
http://dx.doi.org/10.1111/j.1095-8339.2006.00467.x	194.	Mlinarec J, Papeš DA, Besendorfer V: Ribosomal, telomeric and heterochromatin sequences localization in the karyotype of Anemone hortensis. Bot J Linn Soc 2006, 150(2):177-186.
http://dx.doi.org/10.1111/j.1469-8137.2007.02019.x	195.	Weiss-Schneeweiss H, Schneeweiss GM, Stuessy TF, Mabuchi T, Park JM, Jang CG, Sun BY: Chromosomal stasis in diploids contrasts with genome restructuring in auto- and allopolyploid taxa of Hepatica (Ranunculaceae). New Phytol 2007, 174(3):669-682.
	196.	Lee WK, Choi HW, Koo DH, Kim SY, Bang JW: Molecular cytogenetics of five Pulsatilla species to the 5S, 45S rDNA genes by fluorescence in situ hybridization. Korean J Genet 2005, 27(2):179-185.
http://dx.doi.org/10.1007/s00606-008-0083-2	197.	Liao L, Xu L, Zhang D, Fang L, Deng H, Shi J, Li T: Multiple hybridization origin of Ranunculus cantoniensis (4x): Evidence from trnL-F and ITS sequences and fluorescent in situ hybridization (FISH). Plant Syst Evol 2008, 276(1-2):31-37.
http://dx.doi.org/10.1007/s10265-003-0104-8	198.	Takahashi C: Physical mapping of rDNA sequences in four karyotypes of Ranunculus silerifolius (Ranunculaceae). J Plant Res 2003, 116(4):331-336.
http://dx.doi.org/10.1038/sj.hdy.6800648	199.	Lim KY, Werlemark G, Matyasek R, Bringloe JB, Sieber V, El Mokadem H, Meynet J, Hemming J, Leitch AR, Roberts AV: Evolutionary implications of permanent odd polyploidy in the stable sexual, pentaploid of Rosa canina L. Heredity 2005, 94(5):501-506.
http://ci.nii.ac.jp/vol_issue/nels/AA11163057_en.html	200.	Akasaka M, Ueda Y, Koba T: Karyotype analyses of five wild rose species belonging to septet A by fluorescence in situ hybridization. Chromosome Sci 2002, 6(1):17-26.
http://dx.doi.org/10.1270/jsbbs.53.177	201.	Akasaka M, Ueda Y, Koba T: Karyotype analysis of wild rose species belonging to septets B, C, and D by molecular cytogenetic method. Breeding Sci 2003, 53(2):177-182.
http://jhered.oxfordjournals.org/content/by/year	202.	Ma Y, Islam-Faridi MN, Crane CF, Ji Y, Stelly DM, Price HJ, Byrne DH: In situ hybridization of ribosomal DNA to rose chromosomes. J Hered 1997, 88(2):158-161.
http://dx.doi.org/10.1007/s10577-009-9033-2	203.	Hamon P, Siljak-Yakovlev S, Srisuwan S, Robin O, Poncet V, Hamon S, De Kochko A: Physical mapping of rDNA and heterochromatin in chromosomes of 16 Coffea species: A revised view of species differentiation. Chromosome Res 2009, 17(3):291-304.
	204.	Barros-e-Silva AE: Evolução do DNA satélite na subfamília Aurantioideae (Rutaceae). PhD Thesis. Recife, Brazil: Federal University of Pernambuco; 2007.
http://dx.doi.org/10.1139/g03-009	205.	Shan F, Yan G, Plummer JA: Cyto-evolution of Boronia genomes revealed by fluorescent in situ hybridization with rDNA probes. Genome 2003, 46(3):507-513.
http://dx.doi.org/10.1007/s10577-006-1101-2	206.	Moraes AP, Soares Filho WS, Guerra M: Karyotype diversity and the origin of grapefruit. Chromosome Res 2007, 15(1):115-121.
http://dx.doi.org/10.1159/000082410	207.	Carvalho R, Soares Filho WS, Brasileiro-Vidal AC, Guerra M: The relationships among lemons, limes and citron: A chromosomal comparison. Cytogenet Genome Res 2005, 109(1-3):276-282.
http://dx.doi.org/10.1159/000112074	208.	Moraes AP, Lemos RR, Brasileiro-Vidal AC, Dos Santos Soares Filho W, Guerra M: Chromosomal markers distinguish hybrids and non-hybrid accessions of mandarin. Cytogenet Genome Res 2007, 119(3-4):275-281.
http://dx.doi.org/10.1007/s10709-006-0007-4	209.	Brasileiro-Vidal AC, Dos Santos-Serejo JA, Soares Filho WDS, Guerra M: A simple chromosomal marker can reliably distinguishes Poncirus from Citrus species. Genetica 2007, 129(3):273-279.
http://dx.doi.org/10.1159/000218749	210.	Islam-Faridi MN, Nelson CD, DiFazio SP, Gunter LE, Tuskan GA: Cytogenetic analysis of Populus trichocarpa - Ribosomal DNA, telomere repeat sequence, and marker-selected BACs. Cytogenet Genome Res 2009, 125(1):74-80.
http://dx.doi.org/10.1508/cytologia.73.283	211.	Urdampilleta JD, Ferrucci MS, Vanzela ALL, Forni Martins ER: Differences and resemblances in banding patterns and ribosomal DNA distribution in four species of Paullinieae tribe (Sapindaceae). Cytologia (Tokyo) 2008, 73(3):283-291.
http://dx.doi.org/10.1111/j.1095-8339.2007.00661.x	212.	Urdampilleta JD, Ferrucci MS, Vanzela ALL: Cytogenetic studies of four South American species of Paullinia L. (Sapindaceae). Bot J Linn Soc 2007, 154(3):313-320.
http://dx.doi.org/10.1007/s00606-005-0393-6	213.	Urdampilleta JD, Ferrucci MS, Torezan JMD, Vanzela ALL: Karyotype relationships among four South American species of Urvillea (Sapindaceae: Paullinieae). Plant Syst Evol 2006, 258(1-2):85-95.
http://dx.doi.org/10.1007/s10577-006-1092-z	214.	Datson PM, Murray BG: Ribosomal DNA locus evolution in Nemesia: Transposition rather than structural rearrangement as the key mechanism? Chromosome Res 2006, 14(8):845-857.
http://dx.doi.org/10.1007/s10059-009-0025-z	215.	Kwon JK, Kim BD: Localization of 5S and 25S rRNA genes on somatic and meiotic chromosomes in Capsicum species of chili pepper. Mol Cells 2009, 27(2):205-209.
http://dx.doi.org/10.1590/s1415-47572006000100019	216.	Fregonezi JN, Fernandes T, Torezan JMD, Vieira AOS, Vanzela ALL: Karyotype differentiation of four Cestrum species (Solanaceae) based on the physical mapping of repetitive DNA. Genet Mol Biol 2006, 29(1):97-104.
http://dx.doi.org/10.1590/S1415-47572009000200019	217.	Fernandes T, Rego LNAA, Nardy M, Yuyama PM, Vanzela ALL: Karyotype differentiation of four Cestrum species (Solanaceae) revealed by fluorescent chromosome banding and FISH. Genet Mol Biol 2009, 32(2):320-327.
http://dx.doi.org/10.1007/s00606-009-0149-9	218.	Rego LNAA, Da Silva CRM, Torezan JMD, Gaeta ML, Vanzela ALL: Cytotaxonomical study in Brazilian species of Solanum, Lycianthes and Vassobia (Solanaceae). Plant Syst Evol 2009, 279(1-4):93-102.
http://dx.doi.org/10.1111/j.1365-313X.2006.02930.x	219.	Lim KY, Kovarik A, Matyasek R, Chase MW, Knapp S, McCarthy E, Clarkson JJ, Leitch AR: Comparative genomics and repetitive sequence divergence in the species of diploid Nicotiana section Alatae. Plant J 2006, 48(6):907-919.
http://dx.doi.org/10.1111/j.1469-8137.2007.02034.x	220.	Dadejová M, Lim KY, Soucková-Skalická K, Matyášek R, Grandbastien MA, Leitch A, Kovařík A: Transcription activity of rRNA genes correlates with a tendency towards intergenomic homogenization in Nicotiana allotetraploids. New Phytol 2007, 174(3):658-668.
http://dx.doi.org/10.1093/aob/mcn019	221.	Kovarik A, Dadejova M, Lim YK, Chase MW, Clarkson JJ, Knapp S, Leitch AR: Evolution of rDNA in Nicotiana allopolyploids: A potential link between rDNA homogenization and epigenetics. Ann Bot 2008, 101(6):815-823.
http://dx.doi.org/10.1007/s004120000074	222.	Lim KY, Matyášek R, Lichtenstein CP, Leitch AR: Molecular cytogenetic analyses and phylogenetic studies in the Nicotiana section Tomentosae. Chromosoma 2000, 109(4):245-258.
http://dx.doi.org/10.1007/s001220100577	223.	Nakamura R, Kitamura S, Inoue M, Ohmido N, Fukui K: Karyotype analysis of Nicotiana kawakamii Y. Ohashi using DAPI banding and rDNA FISH. Theor Appl Genet 2001, 102(6-7):810-814.
http://dx.doi.org/10.1111/j.1469-8137.2005.01480.x	224.	Clarkson JJ, Lim KY, Kovarik A, Chase MW, Knapp S, Leitch AR: Long-term genome diploidization in allopolyploid Nicotiana section Repandae (Solanaceae). New Phytol 2005, 168(1):241-252.
http://dx.doi.org/10.1159/000082413	225.	Lim KY, Matyasek R, Kovarik A, Fulnecek J, Leitch AR: Molecular cytogenetics and tandem repeat sequence evolution in the allopolyploid Nicotiana rustica compared with diploid progenitors N. paniculata and N. undulata. Cytogenet Genome Res 2005, 109(1-3):298-309.
http://dx.doi.org/10.1016/j.micron.2009.06.004	226.	Brasileiro-Vidal AC, Melo-Oliveira MB, Carvalheira GMG, Guerra M: Different chromatin fractions of tomato (Solanum lycopersicum L.) and related species. Micron 2009, 40(8):851-859.
http://dx.doi.org/10.1508/cytologia.71.25	227.	Li HY, Chen Q, Beasley D, Lynch DR, Goettel M: Karyotypic evolution and molecular cytogenetic analysis of Solanum pinnatisectum, a new source of resistance to late blight and Colorado potato beetle in potato. Cytologia (Tokyo) 2006, 71(1):25-33.
http://dx.doi.org/10.1007/s001220051573	228.	Dong F, Song J, Naess SK, Helgeson JP, Gebhardt C, Jiang J: Development and applications of a set of chromosome-specific cytogenetic DNA markers in potato. Theor Appl Genet 2000, 101(7):1001-1007.
http://dx.doi.org/10.1016/s0168-9452(02)00410-7	229.	Gu Z, Xiao H: Physical mapping of the 18S-26S rDNA by fluorescent in situ hybridization (FISH) in Camellia reticulata polyploid complex (Theaceae). Plant Sci 2003, 164(2):279-285.
http://www.amjbot.org/content/by/year	230.	Adams SP, Leitch IJ, Bennett MD, Chase MW, Leitch AR: Ribosomal DNA evolution and phylogeny in Aloe (Asphodelaceae). Am J Bot 2000, 87(11):1578-1583.
http://ci.nii.ac.jp/vol_issue/nels/AA11163057_en.html	231.	Hizume M, Shibata F, Kondo T: Fluorescence in situ hybridization of ribosomal RNA gene in Cryptomeria japonica, Taxodiaceae. Chromosome Sci 1998, 2(2):99-102.
http://dx.doi.org/10.1508/cytologia.72.37	232.	Nagano K, Matoba H, Yonemura K, Matsuda Y, Murata T, Hoshi Y: Karyotype analysis of three Juniperus species using fluorescence in situ hybridization (FISH) with two ribosomal RNA genes. Cytologia (Tokyo) 2007, 72(1):37-42.
http://dx.doi.org/10.1266/jjg.67.381	233.	Hizume M, Ishida F, Kondo K: Differential staining and in situ hybridization of nucleolar organizers and centromeres in Cycas revoluta chromosomes. Jpn J Genet 1992, 67(5):381-387.
http://dx.doi.org/10.2503/jjshs.74.275	234.	Nakao Y, Taira T, Horiuchi S, Kawase K, Mukai Y: Chromosomal difference between male and female trees of Ginkgo biloba examined by karyotype analysis and mapping of rDNA on the chromosomes by fluorescence in situ hybridization. J Jpn Soc Hort Sci 2005, 74(4):275-280.
http://dx.doi.org/10.1111/j.1438-8677.2007.00018.x	235.	Puizina J, Sviben T, Krajačić-Sokol I, Zoldoš-Pećnik V, Siljak-Yakovlev S, Papeš D, Besendorfer V: Cytogenetic and molecular characterization of the Abies alba genome and its relationship with other members of the Pinaceae. Plant Biol 2008, 10(2):256-267.
http://dx.doi.org/10.1007/s001220050143	236.	Lubaretz O, Fuchs J, Ahne R, Meister A, Schubert I: Karyotyping of three Pinaceae species via fluorescent in situ hybridization and computer-aided chromosome analysis. Theor Appl Genet 1996, 92(3-4):411-416.
http://dx.doi.org/10.1007/s11295-009-0258-1	237.	Zhang SG, Yang WH, Han SY, Han BT, Li MX, Qi LW: Cytogenetic analysis of reciprocal hybrids and their parents between Larix leptolepis and Larix gmelinii: Implications for identifying hybrids. Tree Genet Genomes 2010, 6(3):405-412.
http://dx.doi.org/10.4067/S0716-97602007000100003	238.	Liu B, Qi L, Chen R, Song W: Multicolor fluorescence in situ hybridization with combinatorial labeling probes enables a detailed karyotype analysis of Larix principis-rupprechtii. Biol Res 2007, 40(1):23-28.
http://dx.doi.org/10.1508/cytologia.73.203	239.	Shibata F, Hizume M: Comparative FISH karyotype analysis of 11 Picea species. Cytologia (Tokyo) 2008, 73(2):203-211.
http://ci.nii.ac.jp/vol_issue/nels/AA11163057_en.html	240.	Hizume M, Shibata F, Kondo K, Hoshi Y, Kondo T, Ge S, Yang Q, Hong D: Identification of chromosomes in two Chinese spruce species by multicolor fluorescence in situ hybridization. Chromosome Sci 1999, 3(1):37-41.
http://dx.doi.org/10.1007/s001220050526	241.	Brown GR, Carlson JE: Molecular cytogenetics of the genes encoding 18S-5.8S-26S rRNA and 5S rRNA in two species of spruce (Picea). Theor Appl Genet 1997, 95(1-2):1-9.
http://dx.doi.org/10.1007/s001220100755	242.	Siljak-Yakovlev S, Cerbah M, Coulaud J, Stoian V, Brown SC, Zoldos V, Jelenic S, Papes D: Nuclear DNA content, base composition, heterochromatin and rDNA in Picea omorika and Picea abies. Theor Appl Genet 2002, 104(2-3):505-512.
http://dx.doi.org/10.1093/aob/mcl030	243.	Cai Q, Zhang D, Liu ZL, Wang XR: Chromosomal localization of 5S and 18S rDNA in five species of subgenus Strobus and their implications for genome evolution of Pinus. Ann Bot 2006, 97(5):715-722.
http://dx.doi.org/10.1007/s00122-002-1024-z	244.	Liu ZL, Zhang D, Hong DY, Wang XR: Chromosomal localization of 5S and 18S-5.8S-25S ribosomal DNA sites in five Asian pines using fluorescence in situ hybridization. Theor Appl Genet 2003, 106(2):198-204.
http://dx.doi.org/10.1007/s00122-002-0975-4	245.	Hizume M, Shibata F, Matsusaki Y, Garajova Z: Chromosome identification and comparative karyotypic analyses of four Pinus species. Theor Appl Genet 2002, 105(4):491-497.
http://jhered.oxfordjournals.org/content/by/year	246.	Doudrick RL, Heslop-Harrison JS, Nelson CD, Schmidt T, Nance WL, Schwarzacher T: Karyotype of slash pine (Pinus elliottii var. elliottii) using patterns of fluorescence in situ hybridization and fluorochrome banding. J Hered 1995, 86(4):289-296.
http://dx.doi.org/10.1139/g06-153	247.	Islam-Faridi MN, Nelson CD, Kubisiak TL: Reference karyotype and cytomolecular map for loblolly pine (Pinus taeda L.). Genome 2007, 50(2):241-251.
http://dx.doi.org/10.1007/BF00985440	248.	Davies BJ, O'Brien IEW, Murray BG: Karyotypes, chromosome bands and genome size variation in New Zealand endemic gymnosperms. Plant Syst Evol 1997, 208(3-4):169-185.
http://dx.doi.org/10.1093/aob/mcf047	249.	Murray BG, Friesen N, Heslop-Harrison JS: Molecular cytogenetic analysis of Podocarpus and comparison with other gymnosperm species. Ann Bot 2002, 89(4):483-489.
http://dx.doi.org/10.1071/SB98028	250.	Kokubugata G, Kondo K, Wilson GW, Randall LM, Van Der Schans A, Morris DK: Comparison of karyotype and rDNA-distribution in somatic chromosomes of Bowenia species (Stangeriaceae, Cycadales). Aust Syst Bot 2000, 13(1):15-20.
http://dx.doi.org/10.1007/s006060170045	251.	Tagashira N, Kondo K: Chromosome phylogeny of Zamia and Ceratozamia by means of Robertsonian changes detected by fluorescence in situ hybridization (FISH) technique of rDNA. Plant Syst Evol 2001, 227(3-4):145-155.
http://dx.doi.org/10.1007/BF00984726	252.	Kokubugata G, Kondo K: Comparative karyotype analysis of Ceratozamia mexicana and Microcycas calocoma (Zamiaceae) using fluorochrome banding (CMA/DAPI) and fluorescence in situ hybridization of ribosomal DNA. Plant Syst Evol 1998, 210(1-2):41-50.
http://dx.doi.org/10.1663/0007-196X(2002)054[0001:RDDISC]2.0.CO;2	253.	Kokubugata G, Hill KD, Kondo K: Ribosomal DNA distribution in somatic chromosomes of Stangeria eriopus (Stangeriaceae, Cycadales) and molecular-cytotaxonomic relationships to some other cycad genera. Brittonia 2002, 54(1):1-5.

## Sheet: S6
	Table S6. Measurements in μm of chromosome arms and distance from rDNA sites to centromeres. Length of the site was not considered. Value 0.0 means whole arm sites and C means centromeric sites
				Distance from centromere to sites
					Short arm sites							Long arm sites
	Angiosperm/ Gymnosperm	Family (APG III)	Species / cytotype	Short arm length	1	2	3		Centromeric site		Long arm length	1	2		Referencea
	Angiosperm	Alismataceae	Echinodorus andrieuxii	0	0						5.42308				[1]
	Angiosperm	Alismataceae	Echinodorus andrieuxii	0	0						4.69231				[1]
	Angiosperm	Alismataceae	Echinodorus grandiflorus	0	0						4.84615				[1]
	Angiosperm	Alismataceae	Echinodorus grandiflorus	0	0						4.84615				[1]
	Angiosperm	Alismataceae	Echinodorus paniculatus	0	0						5.57692				[1]
	Angiosperm	Alismataceae	Echinodorus paniculatus	0	0						5.15385				[1]
	Angiosperm	Alismataceae	Hydrocleys nymphoides	0	0						3.92308				[1]
	Angiosperm	Alismataceae	Limnocharis flava	0	0						5.73077				[1]
	Angiosperm	Alismataceae	Limnocharis flava	0	0						5.15385				[1]
	Angiosperm	Alstroemeriaceae	Alstroemeria aurea 1090	5.0323	5.0323						7.5761				[2]
	Angiosperm	Alstroemeriaceae	Alstroemeria aurea 1090	0.64701	0.64701						9.6222	4.977	4.4793		[2]
	Angiosperm	Alstroemeriaceae	Alstroemeria aurea 1090	0.6636	0.6636						8.9586	3.0415			[2]
	Angiosperm	Alstroemeriaceae	Alstroemeria aurea 1090	0.6636	0.6636						8.848	4.6452	4.2028		[2]
	Angiosperm	Alstroemeriaceae	Alstroemeria aurea 1090	0.6636	0.6636						7.6867	4.3134			[2]
	Angiosperm	Alstroemeriaceae	Alstroemeria aurea 1090	3.871	3.871						4.3134	4.3134			[2]
	Angiosperm	Alstroemeriaceae	Alstroemeria aurea 1090	2.0461	2.0461						5.0876	5.0876	2.4885		[2]
	Angiosperm	Alstroemeriaceae	Alstroemeria aurea 4193,4201,4202	5.1982	5.1982						7.4655				[2]
	Angiosperm	Alstroemeriaceae	Alstroemeria aurea 4193,4201,4202	0.9954	0.9954						8.5715	2.5991			[2]
	Angiosperm	Alstroemeriaceae	Alstroemeria aurea 4193,4201,4202	0.7742	0.7742						7.7973	3.9263			[2]
	Angiosperm	Alstroemeriaceae	Alstroemeria aurea 4193,4201,4202	0.553	0.553						7.7973	3.5945			[2]
	Angiosperm	Alstroemeriaceae	Alstroemeria aurea 4193,4201,4202	0.8848	0.8848						7.5761	4.0369			[2]
	Angiosperm	Alstroemeriaceae	Alstroemeria aurea 4193,4201,4202	3.4839	3.4839						3.9816	3.9816			[2]
	Angiosperm	Alstroemeriaceae	Alstroemeria aurea 4193,4201,4202	2.212							4.3134	4.3134			[2]
	Angiosperm	Alstroemeriaceae	Alstroemeria inodora	10.2607	9.75936						11.4639	11.4639			[3]
	Angiosperm	Alstroemeriaceae	Alstroemeria inodora	4.0107							9.85963	0			[3]
	Angiosperm	Alstroemeriaceae	Alstroemeria inodora	0	0						10.361	10.361			[3]
	Angiosperm	Alstroemeriaceae	Alstroemeria inodora	0	0						8.68984	8.68984			[3]
	Angiosperm	Alstroemeriaceae	Alstroemeria inodora	0	0						8.52273				[3]
	Angiosperm	Alstroemeriaceae	Alstroemeria inodora	0	0						7.21925				[3]
	Angiosperm	Alstroemeriaceae	Alstroemeria inodora	3.34225	3.34225	0					4.27807				[3]
	Angiosperm	Alstroemeriaceae	Alstroemeria inodora	1.83824	0						5.44786				[3]
	Angiosperm	Alstroemeriaceae	Alstroemeria ligtu 4178, 4179, 4180, 4184, 4185	9.20755	4.45283	9.20755					10.9434				[2]
	Angiosperm	Alstroemeriaceae	Alstroemeria ligtu 4178, 4179, 4180, 4184, 4185	7.54717	7.54717	3.4717					12.4528				[2]
	Angiosperm	Alstroemeriaceae	Alstroemeria ligtu 4178, 4179, 4180, 4184, 4185	1.35849	1.35849						13.5849				[2]
	Angiosperm	Alstroemeriaceae	Alstroemeria ligtu 4178, 4179, 4180, 4184, 4185	0	0						13.8868	4.45283			[2]
	Angiosperm	Alstroemeriaceae	Alstroemeria ligtu 4178, 4179, 4180, 4184, 4185	3.16981	3.16981						7.69811				[2]
	Angiosperm	Alstroemeriaceae	Alstroemeria ligtu 4178, 4179, 4180, 4184, 4185	0	0						10.1132				[2]
	Angiosperm	Alstroemeriaceae	Alstroemeria pelegrina Inia s/n	1.3	1.3						9.6				[2]
	Angiosperm	Alstroemeriaceae	Alstroemeria pelegrina Inia s/n	1.05	1.05						8.9				[2]
	Angiosperm	Alstroemeriaceae	Alstroemeria pelegrina Inia s/n	0.95	0.95						7.95				[2]
	Angiosperm	Alstroemeriaceae	Alstroemeria pelegrina Inia s/n	0.9	0.9						6.6				[2]
	Angiosperm	Alstroemeriaceae	Alstroemeria pelegrina Inia s/n	1.65	1.65						4.7				[2]
	Angiosperm	Alstroemeriaceae	Alstroemeria presliana 4192	5.92486							7.86486	3.67027			[2]
	Angiosperm	Alstroemeriaceae	Alstroemeria presliana 4192	5.92486	5.92486						7.34054				[2]
	Angiosperm	Alstroemeriaceae	Alstroemeria presliana 4192	0	0						8.80865				[2]
	Angiosperm	Alstroemeriaceae	Alstroemeria presliana 4192	3.77514	3.77514						4.29946	4.29946			[2]
	Angiosperm	Alstroemeriaceae	Alstroemeria presliana 4192	0.786486							7.39297	4.71892			[2]
	Angiosperm	Alstroemeriaceae	Alstroemeria presliana 4192	2.35946	0	2.35946					5.08595	5.08595			[2]
	Angiosperm	Alstroemeriaceae	Alstroemeria presliana 4192	0.681622	0.681622						4.66649	4.66649			[2]
	Angiosperm	Amaryllidaceae	Allium cepa	1.39288	1.39288						6.38405				[8]
	Angiosperm	Amaryllidaceae	Allium cepa	2.43755	2.43755						3.71436				[8]
	Angiosperm	Amaryllidaceae	Allium commutatum	2.84091	0.697727						5.45455				[9]
	Angiosperm	Amaryllidaceae	Allium commutatum	2.35227	1.07955						6.59091				[9]
	Angiosperm	Amaryllidaceae	Allium cyaneum	0.886256	0.886256						7.00948				[10]
	Angiosperm	Amaryllidaceae	Allium fistulosum ‘Motokura’	3.864	3.864						5.904				[11]
	Angiosperm	Amaryllidaceae	Allium fistulosum ‘Motokura’	3.144	0.528						4.632				[11]
	Angiosperm	Amaryllidaceae	Allium fistulosum ‘Motokura’	2.592	0.696						4.152				[11]
	Angiosperm	Amaryllidaceae	Allium fistulosum ‘Motokura’	1.752	1.272						5.328				[11]
	Angiosperm	Amaryllidaceae	Allium fistulosum ‘Motokura’	2.88	2.88						3.72				[11]
	Angiosperm	Amaryllidaceae	Allium tuberosum	0.890476	0.890476						5.22143				[13]
	Angiosperm	Amaryllidaceae	Allium tuberosum	0.890476	0.890476						5.22143				[13]
	Angiosperm	Amaryllidaceae	Clivia caulescens	2.17038	2.17038						3.8399				[14]
	Angiosperm	Amaryllidaceae	Clivia caulescens	1.39127	1.39127						3.50599				[14]
	Angiosperm	Amaryllidaceae	Clivia gardenii	3.89555							4.11815	4.11815			[14]
	Angiosperm	Amaryllidaceae	Clivia miniata	3.78425							4.56336	4.56336			[14]
	Angiosperm	Amaryllidaceae	Clivia miniata	2.39298	2.39298						3.89555				[14]
	Angiosperm	Amaryllidaceae	Clivia nobilis	1.55822	1.55822						3.39469				[14]
	Angiosperm	Amaryllidaceae	Clivia nobilis	2.11473	2.11473						3.8399				[14]
	Angiosperm	Amaryllidaceae	Clivia nobilis	1.22432	1.22432						3.50599				[14]
	Angiosperm	Amaryllidaceae	Ipheion recurvifolium 4x	0	0						7.57426				[15]
	Angiosperm	Amaryllidaceae	Ipheion recurvifolium 4x	0	0						7.47525				[15]
	Angiosperm	Amaryllidaceae	Ipheion tweedieanum 2x	0	0						9.05941				[15]
	Angiosperm	Amaryllidaceae	Ipheion tweedieanum 2x	0	0						8.41584				[15]
	Angiosperm	Amaryllidaceae	Ipheion tweedieanum 2x	0	0						7.92079				[15]
	Angiosperm	Amaryllidaceae	Ipheion tweedieanum 2x	0	0						7.77228				[15]
	Angiosperm	Amaryllidaceae	Ipheion tweedieanum 2x	0	0						6.38614				[15]
	Angiosperm	Amaryllidaceae	Ipheion tweedieanum 2x	0	0						5.9901				[15]
	Angiosperm	Amaryllidaceae	Ipheion tweedieanum 2x	0	0						4.30693				[15]
	Angiosperm	Amaryllidaceae	Ipheion uniflorum 2x	0	0						8.06931				[15]
	Angiosperm	Amaryllidaceae	Ipheion uniflorum 2x	0	0						7.87129				[15]
	Angiosperm	Amaryllidaceae	Ipheion uniflorum 2x	0	0						8.11881				[15]
	Angiosperm	Amaryllidaceae	Ipheion uniflorum 2x	0	0						7.77228				[15]
	Angiosperm	Amaryllidaceae	Ipheion uniflorum 2x	0	0						7.37624				[15]
	Angiosperm	Amaryllidaceae	Ipheion uniflorum 4x	0	0						8.46535				[15]
	Angiosperm	Amaryllidaceae	Ipheion uniflorum 4x	0	0						8.0198				[15]
	Angiosperm	Amaryllidaceae	Ipheion uniflorum 4x	0	0						7.77228				[15]
	Angiosperm	Amaryllidaceae	Ipheion uniflorum 4x	0	0						8.21782				[15]
	Angiosperm	Amaryllidaceae	Ipheion uniflorum 4x	0	0						8.16832				[15]
	Angiosperm	Amaryllidaceae	Ipheion uniflorum 4x	0	0						8.06931				[15]
	Angiosperm	Amaryllidaceae	Ipheion uniflorum 4x	0	0						7.37624				[15]
	Angiosperm	Amaryllidaceae	Ipheion uniflorum 4x	0	0						7.62376				[15]
	Angiosperm	Amaryllidaceae	Ipheion uniflorum 4x	0	0						5.64356				[15]
	Angiosperm	Amaryllidaceae	Ipheion uniflorum 4x	0	0						5.94059				[15]
	Angiosperm	Amaryllidaceae	Nothoscordum arenarium	0	0						14.1606				[16]
	Angiosperm	Amaryllidaceae	Nothoscordum arenarium	0	0						13.8686				[16]
	Angiosperm	Amaryllidaceae	Nothoscordum bivalve afim	0	0						8.15217				Luiz Gustavo Souza (per. comm)
	Angiosperm	Amaryllidaceae	Nothoscordum bivalve afim	0	0						8.26087				Luiz Gustavo Souza (per. comm)
	Angiosperm	Amaryllidaceae	Nothoscordum bonariense 1	0	0						9.12088				Luiz Gustavo Souza (per. comm)
	Angiosperm	Amaryllidaceae	Nothoscordum bonariense 1	0	0						8.24176				Luiz Gustavo Souza (per. comm)
	Angiosperm	Amaryllidaceae	Nothoscordum bonariense 2	0	0						10				Luiz Gustavo Souza (per. comm)
	Angiosperm	Amaryllidaceae	Nothoscordum bonariense 2	0	0						9.23913				Luiz Gustavo Souza (per. comm)
	Angiosperm	Amaryllidaceae	Nothoscordum felipponei	6.93878	6.93878						7.34694				[15]
	Angiosperm	Amaryllidaceae	Nothoscordum felipponei	6.05442							6.46259	6.46259			[15]
	Angiosperm	Amaryllidaceae	Nothoscordum felipponei	0.47619							8.91156	8.91156			[15]
	Angiosperm	Amaryllidaceae	Nothoscordum felipponei	0.612245							8.02721	8.02721			[15]
	Angiosperm	Amaryllidaceae	Nothoscordum gaudichaudianum 2x afim	5.75758	5.75758						6.26263				Luiz Gustavo Souza (per. comm)
	Angiosperm	Amaryllidaceae	Nothoscordum gaudichaudianum 2x afim	7.57576	7.57576						8.28283	8.28283			Luiz Gustavo Souza (per. comm)
	Angiosperm	Amaryllidaceae	Nothoscordum gaudichaudianum 4x	5.71429	5.71429						8.77551				Luiz Gustavo Souza (per. comm)
	Angiosperm	Amaryllidaceae	Nothoscordum gaudichaudianum 4x	6.93878	6.93878						7.04082				Luiz Gustavo Souza (per. comm)
	Angiosperm	Amaryllidaceae	Nothoscordum gaudichaudianum 4x	6.73469							7.04082	7.04082			Luiz Gustavo Souza (per. comm)
	Angiosperm	Amaryllidaceae	Nothoscordum gaudichaudianum 4x	6.12245							6.53061	6.53061			Luiz Gustavo Souza (per. comm)
	Angiosperm	Amaryllidaceae	Nothoscordum gaudichaudianum 4x	5.30612	5.30612						5.81633				Luiz Gustavo Souza (per. comm)
	Angiosperm	Amaryllidaceae	Nothoscordum gaudichaudianum 4x	5.71429	5.71429						6.93878				Luiz Gustavo Souza (per. comm)
	Angiosperm	Amaryllidaceae	Nothoscordum gracile1716	0	0						13.2				[17, 18]
	Angiosperm	Amaryllidaceae	Nothoscordum gracile1716	0	0						12.3				[17, 18]
	Angiosperm	Amaryllidaceae	Nothoscordum gracile1716	0	0						12.9				[17, 18]
	Angiosperm	Amaryllidaceae	Nothoscordum gracile1716	0	0						10.95				[17, 18]
	Angiosperm	Amaryllidaceae	Nothoscordum grossibulbum	0	0						9.78261				Luiz Gustavo Souza (per. comm)
	Angiosperm	Amaryllidaceae	Nothoscordum grossibulbum	0	0						8.69565				Luiz Gustavo Souza (per. comm)
	Angiosperm	Amaryllidaceae	Nothoscordum grossibulbum	0	0						8.69565				Luiz Gustavo Souza (per. comm)
	Angiosperm	Amaryllidaceae	Nothoscordum izaguirreae	6.56566	6.56566						8.18182				Luiz Gustavo Souza (per. comm)
	Angiosperm	Amaryllidaceae	Nothoscordum izaguirreae	8.68687	8.68687						8.68687	8.68687			Luiz Gustavo Souza (per. comm)
	Angiosperm	Amaryllidaceae	Nothoscordum izaguirreae	7.07071	7.07071						7.9798	7.9798			Luiz Gustavo Souza (per. comm)
	Angiosperm	Amaryllidaceae	Nothoscordum macrostemon1710	0	0						14.4				[17, 18]
	Angiosperm	Amaryllidaceae	Nothoscordum macrostemon1710	0	0						14.4				[17, 18]
	Angiosperm	Amaryllidaceae	Nothoscordum minarum	0	0						13.0769				Luiz Gustavo Souza (per. comm)
	Angiosperm	Amaryllidaceae	Nothoscordum minarum	0	0						12.1978				Luiz Gustavo Souza (per. comm)
	Angiosperm	Amaryllidaceae	Nothoscordum minarum	8.57143	8.57143						11.2088				Luiz Gustavo Souza (per. comm)
	Angiosperm	Amaryllidaceae	Nothoscordum minarum	8.24176	8.24176						9.23077	9.23077			Luiz Gustavo Souza (per. comm)
	Angiosperm	Amaryllidaceae	Nothoscordum minarum	7.91209							8.68132	8.68132			Luiz Gustavo Souza (per. comm)
	Angiosperm	Amaryllidaceae	Nothoscordum montevidense 1151/1326 afim	7.8	7.8						8.1	8.1			Luiz Gustavo Souza (per. comm)
	Angiosperm	Amaryllidaceae	Nothoscordum montevidense 1151/1326 afim	5.2	5.2						5.5				Luiz Gustavo Souza (per. comm)
	Angiosperm	Amaryllidaceae	Nothoscordum montevidense 1300	5.4							6	6			Luiz Gustavo Souza (per. comm)
	Angiosperm	Amaryllidaceae	Nothoscordum montevidense 1300	6.6	6.6						6.8	6.8			Luiz Gustavo Souza (per. comm)
	Angiosperm	Amaryllidaceae	Nothoscordum montevidense 4x afim	5	5						11.4				Luiz Gustavo Souza (per. comm)
	Angiosperm	Amaryllidaceae	Nothoscordum montevidense 4x afim	6.1	6.1						7.3				Luiz Gustavo Souza (per. comm)
	Angiosperm	Amaryllidaceae	Nothoscordum montevidense 4x afim	6							6.5	6.5			Luiz Gustavo Souza (per. comm)
	Angiosperm	Amaryllidaceae	Nothoscordum montevidense NM afim	8.2	8.2						8.9	8.9			Luiz Gustavo Souza (per. comm)
	Angiosperm	Amaryllidaceae	Nothoscordum montevidense NM afim	6.65							7.1	7.1			Luiz Gustavo Souza (per. comm)
	Angiosperm	Amaryllidaceae	Nothoscordum nudicaule1714	0	0						12.3				[17, 18]
	Angiosperm	Amaryllidaceae	Nothoscordum nudicaule1714	0	0						12				[17, 18]
	Angiosperm	Amaryllidaceae	Nothoscordum nudicaule1717	0	0						10.5				[17, 18]
	Angiosperm	Amaryllidaceae	Nothoscordum nudicaule1717	0	0						13.95				[17, 18]
	Angiosperm	Amaryllidaceae	Nothoscordum nudicaule1717	0	0						13.5				[17, 18]
	Angiosperm	Amaryllidaceae	Nothoscordum nudicaule1717	0	0						10.95				[17, 18]
	Angiosperm	Amaryllidaceae	Nothoscordum nudicaule1717	0	0						10.5				[17, 18]
	Angiosperm	Amaryllidaceae	Nothoscordum nudum	0	0						9.45652				Luiz Gustavo Souza (per. comm)
	Angiosperm	Amaryllidaceae	Nothoscordum pulchellum	9.64392	7.62611						11.0979				[19]
	Angiosperm	Amaryllidaceae	Nothoscordum sp. 1	0	0						13.8				[17, 18]
	Angiosperm	Amaryllidaceae	Nothoscordum sp. 1	0	0						12.9				[17, 18]
	Angiosperm	Amaryllidaceae	Nothoscordum sp. 1	0	0						12				[17, 18]
	Angiosperm	Amaryllidaceae	Nothoscordum vittatum	1.19565							10.7609	10.7609			Luiz Gustavo Souza (per. comm)
	Angiosperm	Amaryllidaceae	Nothoscordum vittatum	7.5	5.21739	7.5					9.67391				Luiz Gustavo Souza (per. comm)
	Angiosperm	Amaryllidaceae	Nothoscordum vittatum	7.06522	7.06522						7.82609	7.82609			Luiz Gustavo Souza (per. comm)
	Angiosperm	Amaryllidaceae	Nothoscordum vittatum	0	0						10.9783	10.9783			Luiz Gustavo Souza (per. comm)
	Angiosperm	Anacardiaceae	Spondias cytherea	0.208042	0.208042						0.507867				[20]
	Angiosperm	Anacardiaceae	Spondias mombin	0.354895	0.354895						0.483392				[20]
	Angiosperm	Anacardiaceae	Spondias purpurea	0.214161	0.214161						0.520105				[20]
	Angiosperm	Anacardiaceae	Spondias sp. (umbu cajá)	0.195804	0.195804						0.520105				[20]
	Angiosperm	Anacardiaceae	Spondias tuberosa	0.159091	0.159091						0.48951				[20]
	Angiosperm	Anacardiaceae	Spondias venulosa	0.287587	0.287587						0.507867				[20]
	Angiosperm	Apiaceae	Thapsia garganica	1.15741	0.717593						5.37037				[22]
	Angiosperm	Arecaceae	Elaeis guineensis	1.38716	1.02385						1.48624				[23]
	Angiosperm	Aristolochiaceae	Aristolochia baetica	0.807432							1.13176	1.13176			[24]
	Angiosperm	Aristolochiaceae	Aristolochia birostris	0.777027	0.777027						1.35135				[24]
	Angiosperm	Aristolochiaceae	Aristolochia brasiliensis	0.97973	0.97973						1.18243				[24]
	Angiosperm	Aristolochiaceae	Aristolochia cymbifera	0.945946	0.945946						1.0473				[24]
	Angiosperm	Aristolochiaceae	Aristolochia gigantea	1.03041	1.03041						1.64865				[24]
	Angiosperm	Aristolochiaceae	Aristolochia loefgrenii	0.878378	0.878378						0.97973				[24]
	Angiosperm	Aristolochiaceae	Aristolochia paucinervis	0.810811							0.810811	0.810811			[24]
	Angiosperm	Aristolochiaceae	Aristolochia paucinervis	0.844595							0.97973	0.97973			[24]
	Angiosperm	Aristolochiaceae	Aristolochia paucinervis	0.945946							2.11149	2.11149			[24]
	Angiosperm	Asparagaceae	Asparagus officinalis Deco	0.515385	0.515385						1.04615				[26]
	Angiosperm	Asparagaceae	Asparagus officinalis Deco	0.941538							0.96	0.747692			[26]
	Angiosperm	Asparagaceae	Asparagus officinalis Deco	0.815385							1.23077	0.784615			[26]
	Angiosperm	Asparagaceae	Lachenalia aloides var. aloides/ var aurea	0.727273	0.380952						2.21645				[28]
	Angiosperm	Asparagaceae	Lachenalia carnosa	0.969697	0.969697						3.18615				[28]
	Angiosperm	Asparagaceae	Lachenalia liliflora	0.935065	0.935065						3.04762				[28]
	Angiosperm	Asparagaceae	Lachenalia longibracteata	1.31602	0.969697						2.63203				[28]
	Angiosperm	Asparagaceae	Lachenalia muirii	0.796537	0						1.52381				[28]
	Angiosperm	Asparagaceae	Lachenalia namaquensis	0.865801	0.865801						3.08225				[28]
	Angiosperm	Asparagaceae	Lachenalia pusilla	0.554113	0						2.18182				[28]
	Angiosperm	Asparagaceae	Lachenalia rubida	1.03896	0						3.63636				[28]
	Angiosperm	Asparagaceae	Lachenalia splendida	0.900433	0.900433						3.08225				[28]
	Angiosperm	Asparagaceae	Lachenalia unicolor	0.900433	0.900433						3.11688				[28]
	Angiosperm	Asparagaceae	Lachenalia variegata	0.865801	0.623377						2.42424				[28]
	Angiosperm	Asparagaceae	Lachenalia viridiflora	1.24675	0.865801						2.04329				[28]
	Angiosperm	Asparagaceae	Lachenalia viridiflora	0.865801	0.865801						2.28571				[28]
	Angiosperm	Asteraceae	Artemisia absinthium	1.39535	1.39535						2.11628				[34]
	Angiosperm	Asteraceae	Artemisia absinthium	1.16279	1.16279						1.76744				[34]
	Angiosperm	Asteraceae	Artemisia annua	0.918367	0.918367						1.86224				[35]
	Angiosperm	Asteraceae	Artemisia annua	1.07143	1.07143						1.45408				[35]
	Angiosperm	Asteraceae	Artemisia argillosa	2.32323	2.32323						3.83838				[36]
	Angiosperm	Asteraceae	Artemisia argillosa	2.0202	2.0202						3.23232				[36]
	Angiosperm	Asteraceae	Artemisia argillosa	1.41414	1.41414						3.9899				[36]
	Angiosperm	Asteraceae	Artemisia argillosa	1.21212	1.21212						3.63636				[36]
	Angiosperm	Asteraceae	Artemisia argillosa	2.94444	2.94444						4.0404				[36]
	Angiosperm	Asteraceae	Artemisia barrelieri	1.53061	1.53061						2.04082				[35]
	Angiosperm	Asteraceae	Artemisia barrelieri	1.32653	1.32653						1.9898				[35]
	Angiosperm	Asteraceae	Artemisia barrelieri	1.55612	1.55612						2.57653				[35]
	Angiosperm	Asteraceae	Artemisia barrelieri	1.78571							2.19388	1.70918			[35]
	Angiosperm	Asteraceae	Artemisia bigelovii 2x	2.7041	2.7041						3.52499				[37]
	Angiosperm	Asteraceae	Artemisia bigelovii 2x	1.1589	1.1589						3.38012				[37]
	Angiosperm	Asteraceae	Artemisia bigelovii 4x	2.41437	2.41437						3.45255				[37]
	Angiosperm	Asteraceae	Artemisia bigelovii 4x	2.41437	2.41437						3.45255				[37]
	Angiosperm	Asteraceae	Artemisia bigelovii 4x	1.1589	1.1589						3.28355				[37]
	Angiosperm	Asteraceae	Artemisia bigelovii 4x	1.1589	1.1589						3.28355				[37]
	Angiosperm	Asteraceae	Artemisia caerulescens subsp. gallica	1.22449	1.22449						2.65306				[35]
	Angiosperm	Asteraceae	Artemisia caerulescens subsp. gallica	1.47959	1.07143						2.27041				[35]
	Angiosperm	Asteraceae	Artemisia cana ssp. bolanderi	2.90503	2.90503						4.13408				[36]
	Angiosperm	Asteraceae	Artemisia cana ssp. bolanderi	2.01117	2.01117						3.57542				[36]
	Angiosperm	Asteraceae	Artemisia cana ssp. bolanderi	1.69832	1.69832						4.41341				[36]
	Angiosperm	Asteraceae	Artemisia chamaemelifolia	1.74699	1.74699						1.89759				[34]
	Angiosperm	Asteraceae	Artemisia chamaemelifolia	1.20482	1.20482						2.1988				[34]
	Angiosperm	Asteraceae	Artemisia filifolia	2.34637	2.34637						3.35196				[36]
	Angiosperm	Asteraceae	Artemisia filifolia	1.06145	1.06145						3.18436				[36]
	Angiosperm	Asteraceae	Artemisia fragrans	1.17347	1.17347						1.96429				[35]
	Angiosperm	Asteraceae	Artemisia fragrans	1.40306	0.994898						1.86224				[35]
	Angiosperm	Asteraceae	Artemisia herba-alba subsp. herba-alba	0.943878	0.943878						2.09184				[35]
	Angiosperm	Asteraceae	Artemisia herba-alba subsp. herba-alba	0.867347	0.867347						2.06633				[35]
	Angiosperm	Asteraceae	Artemisia herba-alba subsp. herba-alba	1.40306	1.40306						2.47449				[35]
	Angiosperm	Asteraceae	Artemisia herba-alba subsp. herba-alba	1.70918	1.30102						2.34694				[35]
	Angiosperm	Asteraceae	Artemisia herba-alba subsp. valentina	2.16837	1.7602						2.88265				[35]
	Angiosperm	Asteraceae	Artemisia herba-alba subsp. valentina	2.01531	1.60714						2.42347				[35]
	Angiosperm	Asteraceae	Artemisia nova 2x	2.43895	2.43895						5.38004				[37]
	Angiosperm	Asteraceae	Artemisia nova 2x	2.22375	2.22375						5.3083				[37]
	Angiosperm	Asteraceae	Artemisia nova 2x	1.72161	1.72161						3.87363				[37]
	Angiosperm	Asteraceae	Artemisia nova 4x	2.36722	2.36722						5.38004				[37]
	Angiosperm	Asteraceae	Artemisia nova 4x	2.36722	2.36722						5.38004				[37]
	Angiosperm	Asteraceae	Artemisia nova 4x	2.15201	2.15201						5.23657				[37]
	Angiosperm	Asteraceae	Artemisia nova 4x	2.15201	2.15201						5.23657				[37]
	Angiosperm	Asteraceae	Artemisia nova 4x	1.72161	1.72161						3.87363				[37]
	Angiosperm	Asteraceae	Artemisia nova 4x	1.72161	1.72161						3.87363				[37]
	Angiosperm	Asteraceae	Artemisia pygmaea	3.07692	3.07692						4.34066				[36]
	Angiosperm	Asteraceae	Artemisia pygmaea	2.47253	2.47253						4.50549				[36]
	Angiosperm	Asteraceae	Artemisia pygmaea	1.53846	1.53846						4.3956				[36]
	Angiosperm	Asteraceae	Artemisia rigida	2.15909	2.15909						3.86364				[36]
	Angiosperm	Asteraceae	Artemisia rigida	2.67045	2.67045						3.63636				[36]
	Angiosperm	Asteraceae	Artemisia rigida	1.07955	1.07955						3.80682				[36]
	Angiosperm	Asteraceae	Artemisia rigida	0.852273	0.852273						4.43182				[36]
	Angiosperm	Asteraceae	Artemisia tridentata ssp. spiciformis	2.47449	2.47449						3.11224				[35]
	Angiosperm	Asteraceae	Artemisia tridentata ssp. spiciformis	1.40306	1.40306						3.21429				[35]
	Angiosperm	Asteraceae	Artemisia tridentata ssp. spiciformis	1.27551	1.27551						2.93367				[35]
	Angiosperm	Asteraceae	Artemisia tridentata ssp. tridentata 4x	1.96429	1.96429						4.04762				[37]
	Angiosperm	Asteraceae	Artemisia tridentata ssp. tridentata 4x	1.96429	1.96429						4.04762				[37]
	Angiosperm	Asteraceae	Artemisia tridentata ssp. tridentata 4x	1.72619	1.72619						4.10714				[37]
	Angiosperm	Asteraceae	Artemisia tridentata ssp. tridentata 4x	1.72619	1.72619						4.10714				[37]
	Angiosperm	Asteraceae	Artemisia tridentata ssp. tridentata 4x	1.30952	1.30952						3.03571				[37]
	Angiosperm	Asteraceae	Artemisia tridentata ssp. tridentata 4x	1.30952	1.30952						3.03571				[37]
	Angiosperm	Asteraceae	Artemisia tripartita ssp. rupicola	1.88889	1.88889						4.38889				[36]
	Angiosperm	Asteraceae	Artemisia tripartita ssp. rupicola	1.66667	1.66667						4.22222				[36]
	Angiosperm	Asteraceae	Artemisia tripartita ssp. rupicola	1	1						3.72222				[36]
	Angiosperm	Asteraceae	Artemisia tripartita ssp. tripartita 4x	1.88571	1.88571						3.88571				[37]
	Angiosperm	Asteraceae	Artemisia tripartita ssp. tripartita 4x	1.88571	1.88571						3.88571				[37]
	Angiosperm	Asteraceae	Artemisia tripartita ssp. tripartita 4x	1.42857	1.42857						3.88571				[37]
	Angiosperm	Asteraceae	Artemisia tripartita ssp. tripartita 4x	1.42857	1.42857						3.88571				[37]
	Angiosperm	Asteraceae	Artemisia tripartita ssp. tripartita 4x	1.14286	1.14286						2.91429				[37]
	Angiosperm	Asteraceae	Artemisia tripartita ssp. tripartita 4x	1.14286	1.14286						2.91429				[37]
	Angiosperm	Asteraceae	Artemisia vulgaris	1.75978	1.75978						2.48603				[34]
	Angiosperm	Asteraceae	Artemisia vulgaris	1.14525	1.14525						2.56983				[34]
	Angiosperm	Asteraceae	Brachyscome breviscapis D	1.85393	1.85393						6.48876				[40]
	Angiosperm	Asteraceae	Brachyscome dichromosomatica A1	4.49438	1.62921						4.77528				[40]
	Angiosperm	Asteraceae	Brachyscome dichromosomatica A2	0.955056	0.955056						4.60674				[40]
	Angiosperm	Asteraceae	Brachyscome dichromosomatica A4	4.62451	4.44664						7.11462				[41]
	Angiosperm	Asteraceae	Brachyscome dichromosomatica A4	1.79842	1.79842						4.26877				[41]
	Angiosperm	Asteraceae	Brachyscome dichromosomatica var alba A3	4.26966							5	2.52809			[40]
	Angiosperm	Asteraceae	Brachyscome eriogona	4.60674	4.60674						6.17978				[40]
	Angiosperm	Asteraceae	Brachyscome eriogona	0.674157	0						5.89888				[40]
	Angiosperm	Asteraceae	Brachyscome lineariloba B	1.51685	1.51685						7.58427				[40]
	Angiosperm	Asteraceae	Brachyscome lineariloba C	1.34831	1.34831						8.08989				[40]
	Angiosperm	Asteraceae	Brachyscome lineariloba E	1.17978	1.17978						7.52809				[40]
	Angiosperm	Asteraceae	Brachyscome muelleri	4.4382	2.58427						5.73034				[40]
	Angiosperm	Asteraceae	Crepidiastrum keiskeanum	3.47442	0						11.5116				[43]
	Angiosperm	Asteraceae	Crepidiastrum lanceolatum	2.19345	0						7.7369				[43]
	Angiosperm	Asteraceae	Crepidiastrum platyphyllum	2.50685	0						7.80822				[43]
	Angiosperm	Asteraceae	Grindelia anethifolia	1.85993	0.936854						2.71412				[46]
	Angiosperm	Asteraceae	Grindelia prunelloides	2.15786	1.08571						2.83643				[46]
	Angiosperm	Asteraceae	Haplopappus glutinosus	1.48655	0.743275						3.63246				[46]
	Angiosperm	Asteraceae	Haplopappus grindelioides	1.25448	0.559691						2.89495				[46]
	Angiosperm	Asteraceae	Haplopappus stolpii	1.61367	0.783446						3.85877				[46]
	Angiosperm	Asteraceae	Hieracium transylvanicum	1.07819	1.07819						2.60082				[50]
	Angiosperm	Asteraceae	Hieracium transylvanicum	0.864198	0.864198						2.43621				[50]
	Angiosperm	Asteraceae	Hypochaeris acaulis	0.970909	0.485455						1.21364				[51]
	Angiosperm	Asteraceae	Hypochaeris alba 156	0.756							5.688	4.716			[52]
	Angiosperm	Asteraceae	Hypochaeris alba 156	1.296	0.576						1.62				[52]
	Angiosperm	Asteraceae	Hypochaeris angustifolia	1.5708	1.5708						3.74788				[53]
	Angiosperm	Asteraceae	Hypochaeris angustifolia	1.21255	1.21255						1.70859				[53]
	Angiosperm	Asteraceae	Hypochaeris apargioides	0.776727							5.82545	4.75745			[51]
	Angiosperm	Asteraceae	Hypochaeris apargioides	1.55345	0.485455						1.602				[51]
	Angiosperm	Asteraceae	Hypochaeris brasiliensis	1.0917							4.30933	3.44746			[54]
	Angiosperm	Asteraceae	Hypochaeris brasiliensis	0.804408	0						1.66627				[54]
	Angiosperm	Asteraceae	Hypochaeris caespitosa 148	0.72							5.58	4.644			[52]
	Angiosperm	Asteraceae	Hypochaeris caespitosa 148	0.72							5.652	4.716			[52]
	Angiosperm	Asteraceae	Hypochaeris elata 18506	0.756							5.688	4.716			[52]
	Angiosperm	Asteraceae	Hypochaeris elata 18506	1.296	0.576						1.62				[52]
	Angiosperm	Asteraceae	Hypochaeris glabra	1.54321	1.54321						3.20333				[55]
	Angiosperm	Asteraceae	Hypochaeris grisebachi	0.517119	0						0.976781				[54]
	Angiosperm	Asteraceae	Hypochaeris hookeri 18044	0.756							5.688	4.716			[52]
	Angiosperm	Asteraceae	Hypochaeris hookeri 18044	1.296	0.576						1.62				[52]
	Angiosperm	Asteraceae	Hypochaeris incana 18022	0.612							5.148	4.428			[52]
	Angiosperm	Asteraceae	Hypochaeris incana 18022	1.368	0.576						1.584				[52]
	Angiosperm	Asteraceae	Hypochaeris incana 18022	1.368	0.54						1.584				[52]
	Angiosperm	Asteraceae	Hypochaeris incana 5640	0.756							5.688	4.716			[52]
	Angiosperm	Asteraceae	Hypochaeris incana 5640	1.296	0.576						1.62				[52]
	Angiosperm	Asteraceae	Hypochaeris laevigata	0.545213	0.545213						1.47409				[55]
	Angiosperm	Asteraceae	Hypochaeris laevigata	0.302896	0.302896						1.41351				[55]
	Angiosperm	Asteraceae	Hypochaeris maculata	1.041	1.041						2.72813				[55]
	Angiosperm	Asteraceae	Hypochaeris maculata	1.0051	1.0051						2.4589				[55]
	Angiosperm	Asteraceae	Hypochaeris megapotamica	0.758333	0.126389						1.26389				[55]
	Angiosperm	Asteraceae	Hypochaeris microcephala	0.804408							3.50492	3.10272			[54]
	Angiosperm	Asteraceae	Hypochaeris microcephala	0.287288	0						1.26407				[54]
	Angiosperm	Asteraceae	Hypochaeris palustris	0.970909	0.485455						1.21364				[51]
	Angiosperm	Asteraceae	Hypochaeris pampasica	0.517119	0						1.60882				[54]
	Angiosperm	Asteraceae	Hypochaeris parodii 18057	0.756							5.688	4.716			[52]
	Angiosperm	Asteraceae	Hypochaeris parodii 18057	1.296	0.576						1.62				[52]
	Angiosperm	Asteraceae	Hypochaeris patagonica 6202	1.188	1.188						1.836				[52]
	Angiosperm	Asteraceae	Hypochaeris petiolaris 122	1.08	0.432						1.17				[52]
	Angiosperm	Asteraceae	Hypochaeris pinnatifida 1003	0.756							5.688	4.716			[52]
	Angiosperm	Asteraceae	Hypochaeris pinnatifida 1003	1.296	0.576						1.62				[52]
	Angiosperm	Asteraceae	Hypochaeris radicata	0.932251	0.932251						1.71195				[55]
	Angiosperm	Asteraceae	Hypochaeris robertia	1.16366	1.16366						6.41892				[55]
	Angiosperm	Asteraceae	Hypochaeris robertia	1.38889	1.38889						2.74024				[55]
	Angiosperm	Asteraceae	Hypochaeris robertia	0.600601	0.600601						1.35135				[55]
	Angiosperm	Asteraceae	Hypochaeris rosengurttii	0.74695	0.74695						1.66627				[54]
	Angiosperm	Asteraceae	Hypochaeris sessiliflora 18549	1.26							6.048	5.148			[52]
	Angiosperm	Asteraceae	Hypochaeris sessiliflora 18549	0.972	0.972						3.24				[52]
	Angiosperm	Asteraceae	Hypochaeris spathulata	0.776727							5.82545	4.75745			[51]
	Angiosperm	Asteraceae	Hypochaeris spathulata	1.55345	0.485455						1.602				[51]
	Angiosperm	Asteraceae	Hypochaeris taraxacoides 18508	0.72							5.76	4.644			[52]
	Angiosperm	Asteraceae	Hypochaeris taraxacoides 18508	1.44	0.54						1.548				[52]
	Angiosperm	Asteraceae	Hypochaeris taraxacoides 18508	0.72							5.76	4.644			[52]
	Angiosperm	Asteraceae	Hypochaeris taraxacoides 18508	1.44	0.54						1.548				[52]
	Angiosperm	Asteraceae	Hypochaeris tenuifolia	0.679636							5.24291	4.56327			[51]
	Angiosperm	Asteraceae	Hypochaeris tenuifolia	0.970909	0.436909						1.21364				[51]
	Angiosperm	Asteraceae	Hypochaeris thrincioides	0.776727							5.82545	4.75745			[51]
	Angiosperm	Asteraceae	Hypochaeris thrincioides	1.55345	0.485455						1.602				[51]
	Angiosperm	Asteraceae	Hypochaeris variegata	0.574577							3.21763	2.81543			[54]
	Angiosperm	Asteraceae	Hypochaeris variegata	0.316017	0.229831						1.14915				[54]
	Angiosperm	Asteraceae	Siebera pungens	4.42857	4.42857						5.82857				[58]
	Angiosperm	Asteraceae	Siebera pungens	3.6	3.6						5.31429				[58]
	Angiosperm	Asteraceae	Siebera pungens	2.74286	2.74286						4.45714				[58]
	Angiosperm	Asteraceae	Tragopogon dubius	2.22	2.22						11.3467				[59]
	Angiosperm	Asteraceae	Tragopogon porrifolius	3.08333	3.08333						15.2317				[59]
	Angiosperm	Asteraceae	Tragopogon porrifolius	1.11	1.11						5.55				[59]
	Angiosperm	Asteraceae	Tragopogon pratensis	1.91167	1.91167						12.765				[59]
	Angiosperm	Asteraceae	Xeranthemum annuum	1.08	1.08						2.46				[58]
	Angiosperm	Asteraceae	Xeranthemum annuum	1	1						1.96				[58]
	Angiosperm	Asteraceae	Xeranthemum cylindraceum	1.03614	1.03614						2.84337				[58]
	Angiosperm	Asteraceae	Xeranthemum longipapposum	1.38889	1.25926						2.16667				[58]
	Angiosperm	Asteraceae	Xeranthemum longipapposum	0.944444	0.944444						1.77778				[58]
	Angiosperm	Berberidaceae	Epimedium acuminatum	2.46063	2.06693						2.95276				[60]
	Angiosperm	Berberidaceae	Epimedium acuminatum	2.32283	1.77165						2.55906				[60]
	Angiosperm	Berberidaceae	Epimedium alpinum	2.32	2.04						3.06				[60]
	Angiosperm	Berberidaceae	Epimedium alpinum	1.84	1.62						2.28				[60]
	Angiosperm	Berberidaceae	Epimedium alpinum	1.14	0.92						3.18				[60]
	Angiosperm	Berberidaceae	Epimedium baojingense	2.28283	1.79798						2.65051				[60]
	Angiosperm	Berberidaceae	Epimedium baojingense	2.38384	1.89899						2.46465				[60]
	Angiosperm	Berberidaceae	Epimedium davidii	1.99015	1.57635						3.01478				[60]
	Angiosperm	Berberidaceae	Epimedium davidii	1.71429	1.20197						2.91626				[60]
	Angiosperm	Berberidaceae	Epimedium davidii	1.85222	1.57635						2.75862				[60]
	Angiosperm	Berberidaceae	Epimedium dolichostemon	2.26531	1.95918						2.63265				[60]
	Angiosperm	Berberidaceae	Epimedium dolichostemon	2.42857	2.16327						2.89796				[60]
	Angiosperm	Berberidaceae	Epimedium dolichostemon	1.42857	1.20408						3.02041				[60]
	Angiosperm	Berberidaceae	Epimedium ecalcaratum	2.22917	1.85417						3.04167				[60]
	Angiosperm	Berberidaceae	Epimedium ecalcaratum	2.64583	2.3125						2.6875				[60]
	Angiosperm	Berberidaceae	Epimedium ecalcaratum	1.8125	1.5						3.04167				[60]
	Angiosperm	Berberidaceae	Epimedium letorrhizum	2.28856	1.59204						2.90547				[60]
	Angiosperm	Berberidaceae	Epimedium letorrhizum	2.32836	1.79104						2.56716				[60]
	Angiosperm	Berberidaceae	Epimedium lishihchenii	2.59794	2.08247						3.27835				[60]
	Angiosperm	Berberidaceae	Epimedium lishihchenii	2.20619	1.71134						3.1134				[60]
	Angiosperm	Berberidaceae	Epimedium pauciflorum	2.3125	1.8125						3.3125				[60]
	Angiosperm	Berberidaceae	Epimedium pauciflorum	2.3125	1.77083						3.125				[60]
	Angiosperm	Berberidaceae	Epimedium pubescens	1.91837	1.55102						2.67347				[60]
	Angiosperm	Berberidaceae	Epimedium pubescens	1.65306	1.32653						2.53061				[60]
	Angiosperm	Berberidaceae	Epimedium pubescens	1.02041	0.755102						2.89796				[60]
	Angiosperm	Berberidaceae	Epimedium pubigerum	2.1	1.88						2.94				[60]
	Angiosperm	Berberidaceae	Epimedium pubigerum	2.22	2						2.44				[60]
	Angiosperm	Berberidaceae	Epimedium pubigerum	1.48	1.34						2.96				[60]
	Angiosperm	Berberidaceae	Epimedium pubigerum	1.48	1.26						2.92				[60]
	Angiosperm	Berberidaceae	Epimedium sagittatum	2.52234	2.0854						3.21748				[60]
	Angiosperm	Berberidaceae	Epimedium sagittatum	2.20457	1.90665						3.07845				[60]
	Angiosperm	Berberidaceae	Epimedium sagittatum	1.35055	1.09235						3.23734				[60]
	Angiosperm	Berberidaceae	Epimedium shuichengense	2.48	2.26						3.14				[60]
	Angiosperm	Berberidaceae	Epimedium shuichengense	1.44	1.14						3				[60]
	Angiosperm	Berberidaceae	Epimedium wushanense	2.08955	1.65174						3.12438				[60]
	Angiosperm	Berberidaceae	Epimedium wushanense	2.61095	2.16915						2.68657				[60]
	Angiosperm	Brassicaceae	Arabidopsis thaliana Ler	0.140625	0.140625						0.621094				[65]
	Angiosperm	Brassicaceae	Arabidopsis thaliana Ler	0.148438	0.148438						0.625				[65]
	Angiosperm	Brassicaceae	Brassica oleracea var. alboglabra line DHdA12	1.27288	0.426881						2.80965				[71]
	Angiosperm	Brassicaceae	Brassica oleracea var. alboglabra line DHdA12	0.814954	0.814954						3.23653				[71]
	Angiosperm	Brassicaceae	Brassica oleracea var. alboglabra line DHdA12	0.434642	0.434642						2.71651				[71]
	Angiosperm	Brassicaceae	Brassica rapa ssp. pekinensis (cv. Chiifu 401)	1.76978							2.42526	0.360511			[73]
	Angiosperm	Brassicaceae	Brassica rapa ssp. pekinensis (cv. Chiifu 401)	0.557153	0.557153						2.75299				[73]
	Angiosperm	Brassicaceae	Brassica rapa ssp. pekinensis (cv. Chiifu 401)	1.57314							1.70423	0.52438			[73]
	Angiosperm	Brassicaceae	Brassica rapa ssp. pekinensis (cv. Chiifu 401)	1.3765							1.70423	0.327737			[73]
	Angiosperm	Brassicaceae	Brassica rapa ssp. pekinensis (cv. Chiifu 401)	1.54036							1.54036	0.327737			[73]
	Angiosperm	Cactaceae	Acantocalycium spiniflorum	1.38462	1.38462						1.97436				[75]
	Angiosperm	Cactaceae	Cumulopuntia recurvata	0.589744	0.589744						1.17949				[75]
	Angiosperm	Cactaceae	Cumulopuntia recurvata	0.820513							0.948718	0.25641			[75]
	Angiosperm	Cactaceae	Echinopsis tubiflora	0.923077	0.923077						1.66667				[75]
	Angiosperm	Cactaceae	Pereskia aculeata	1	1						1.20513				[75]
	Angiosperm	Cannabaceae	Humulus japonicus	0.730391	0.730391						1.07971				[77]
	Angiosperm	Cannabaceae	Humulus japonicus	0.352493	0.352493						1.09559				[77]
	Angiosperm	Cannabaceae	Humulus lupulus ♀	0.176274	0.176274						0.293191				[78]
	Angiosperm	Caryophyllaceae	Silene chalcedonica	1.17438	0.503307						1.7448				[80]
	Angiosperm	Caryophyllaceae	Silene chalcedonica	1.00661	1.00661						1.81191				[80]
	Angiosperm	Caryophyllaceae	Silene latifolia ♀	1.00661	1.00661						1.66091				[80]
	Angiosperm	Caryophyllaceae	Silene latifolia ♀	1.04017							1.89579	1.89579			[80]
	Angiosperm	Caryophyllaceae	Silene latifolia ♀	0.620746	0.620746						1.77835				[80]
	Angiosperm	Caryophyllaceae	Silene latifolia ♀	0.620746	0.620746						1.59381				[80]
	Angiosperm	Caryophyllaceae	Silene latifolia ♀	0.620746	0.620746						1.47637				[80]
	Angiosperm	Caryophyllaceae	Silene pendula	0.822069	0.822069						1.12405				[80]
	Angiosperm	Caryophyllaceae	Silene pendula	0.570415	0.570415						0.956284				[80]
	Angiosperm	Caryophyllaceae	Silene pendula	0.419423	0.419423						1.00661				[80]
	Angiosperm	Caryophyllaceae	Silene pendula	0.352315	0.352315						0.92273				[80]
	Angiosperm	Caryophyllaceae	Silene vulgaris	0.687854	0.687854						0.956284				[80]
	Angiosperm	Caryophyllaceae	Silene vulgaris	0.6543	0.6543						0.92273				[80]
	Angiosperm	Caryophyllaceae	Silene vulgaris	0.469754	0.469754						1.00661				[80]
	Angiosperm	Caryophyllaceae	Silene vulgaris	0.4362	0.4362						0.838846				[80]
	Angiosperm	Caryophyllaceae	Silene vulgaris	0.402646	0.402646						0.771738				[80]
	Angiosperm	Caryophyllaceae	Silene vulgaris	0.570415	0.570415						1.27505				[80]
	Angiosperm	Caryophyllaceae	Silene vulgaris	0.402646	0.402646						0.889176				[80]
	Angiosperm	Commelinaceae	Callisia cordifolia	1.05042	1.05042						8.9916				[82]
	Angiosperm	Commelinaceae	Callisia filiformis	0	0						3.23529				[82]
	Angiosperm	Commelinaceae	Callisia fragrans	1.47059							8.15126	8.15126			[82]
	Angiosperm	Commelinaceae	Callisia fragrans	0	0						8.23529				[82]
	Angiosperm	Commelinaceae	Callisia gentlei var. elegans	0	0						7.81513	7.81513			[82]
	Angiosperm	Commelinaceae	Callisia monandra	1.59664							1.59664	1.59664			[82]
	Angiosperm	Commelinaceae	Callisia multiflora	0.462185	0.462185						4.11765				[82]
	Angiosperm	Commelinaceae	Callisia repens	0	0						5.42017				[82]
	Angiosperm	Commelinaceae	Callisia repens	0	0						4.87395				[82]
	Angiosperm	Commelinaceae	Callisia warszewicziana	1.09244	1.09244						5.29412				[82]
	Angiosperm	Commelinaceae	Rhoeo spathacea	4.45986	4.45986						4.45986	4.45986			[83]
	Angiosperm	Commelinaceae	Rhoeo spathacea	3.77954							4.38427	4.38427			[83]
	Angiosperm	Commelinaceae	Rhoeo spathacea	2.04095	2.04095						5.93388				[83]
	Angiosperm	Commelinaceae	Rhoeo spathacea	1.68568	1.68568						6.99215				[83]
	Angiosperm	Commelinaceae	Rhoeo spathacea	2.4945	2.4945						7.67247				[83]
	Angiosperm	Commelinaceae	Rhoeo spathacea	2.26772	2.26772						5.7827				[83]
	Angiosperm	Commelinaceae	Rhoeo spathacea	2.34332	2.34332						5.82049				[83]
	Angiosperm	Commelinaceae	Rhoeo spathacea	2.11654	2.11654						5.55593	5.55593			[83]
	Angiosperm	Commelinaceae	Tripogandra diuretica	0	0						3.42056				[84]
	Angiosperm	Commelinaceae	Tripogandra diuretica	0	0						3.08111				[84]
	Angiosperm	Commelinaceae	Tripogandra diuretica	0.365556	0.365556						2.35				[84]
	Angiosperm	Commelinaceae	Tripogandra diuretica	0.235	0.235						2.585				[84]
	Angiosperm	Commelinaceae	Tripogandra diuretica	0.313333	0.313333						2.40222				[84]
	Angiosperm	Commelinaceae	Tripogandra diuretica	0.313333	0.313333						2.40222				[84]
	Angiosperm	Commelinaceae	Tripogandra diuretica	0.313333	0.313333						2.21944				[84]
	Angiosperm	Commelinaceae	Tripogandra diuretica	0.235	0.235						2.03667				[84]
	Angiosperm	Commelinaceae	Tripogandra diuretica	0.104444	0.104444						1.98444				[84]
	Angiosperm	Commelinaceae	Tripogandra glandulosa	0.631503	0.631503						6.2052				[84]
	Angiosperm	Commelinaceae	Tripogandra glandulosa	0	0						4.53035				[84]
	Angiosperm	Commelinaceae	Tripogandra glandulosa	0.631503	0.631503						4.36561				[84]
	Angiosperm	Commelinaceae	Tripogandra glandulosa	0.57659	0.57659						4.17341				[84]
	Angiosperm	Commelinaceae	Tripogandra serrulata	0.569653	0.569653						4.13526				[84]
	Angiosperm	Commelinaceae	Tripogandra serrulata	0.443064	0.443064						4.32514				[84]
	Angiosperm	Commelinaceae	Tripogandra serrulata	0.590751	0.590751						4.43064				[84]
	Angiosperm	Cucurbitaceae	Cucumis sativus cv. Winter Long	1.56593							1.66246	0			[87]
	Angiosperm	Cucurbitaceae	Cucumis sativus cv. Winter Long	1.23344							1.45868	0			[87]
	Angiosperm	Cucurbitaceae	Cucumis sativus cv. Winter Long	0.847319	0						1.19054				[87]
	Angiosperm	Cucurbitaceae	Cucumis sativus inbred line 9930	0.994764	0						1.33508				[88]
	Angiosperm	Cucurbitaceae	Cucumis sativus inbred line 9930	1.16928							1.42234	0			[88]
	Angiosperm	Cucurbitaceae	Cucumis sativus inbred line 9930	1.37871	0						1.42234				[88]
	Angiosperm	Cucurbitaceae	Cucumis sativus inbred line 9930	1.12565							1.48342	0			[88]
	Angiosperm	Cucurbitaceae	Cucumis sativus inbred line 9930	0.91623	0						0.951134				[88]
	Angiosperm	Fabaceae	Arachis batizocoi pi298639	1.19469	0.769912						2.0708				[99]
	Angiosperm	Fabaceae	Arachis batizocoi pi298639	1.00885	0.716814						1.53982				[99]
	Angiosperm	Fabaceae	Arachis batizocoi pi298639	1.00885							1.46018	0			[99]
	Angiosperm	Fabaceae	Arachis batizocoi S30079	1.3871							1.83871	0.612903			[100]
	Angiosperm	Fabaceae	Arachis batizocoi S30079	1.09677							2.29032	0.741935			[100]
	Angiosperm	Fabaceae	Arachis benensis	1	0.290323						1.41935				[100]
	Angiosperm	Fabaceae	Arachis benensis	0.967742							1.54839	0.580645			[100]
	Angiosperm	Fabaceae	Arachis cardenasii	1.575							1.6875	0.1875			[101]
	Angiosperm	Fabaceae	Arachis cardenasii	1.6125							1.725	0.1875			[101]
	Angiosperm	Fabaceae	Arachis cardenasii	1.125							1.2375	0			[101]
	Angiosperm	Fabaceae	Arachis cardenasii	0.975							2.025	0.4875			[101]
	Angiosperm	Fabaceae	Arachis chiquitana	1.5							1.575	0.225			[101]
	Angiosperm	Fabaceae	Arachis chiquitana	1.3125							1.5375	0.375			[101]
	Angiosperm	Fabaceae	Arachis chiquitana	1.125							1.7625	0.45			[101]
	Angiosperm	Fabaceae	Arachis correntina	1.5375							1.5375	0.225			[101]
	Angiosperm	Fabaceae	Arachis correntina	0.825							1.5	0.225			[101]
	Angiosperm	Fabaceae	Arachis cruziana	1.35484							1.41935	0.16129			[100]
	Angiosperm	Fabaceae	Arachis cruziana	1.19355	0.419355						1.25806				[100]
	Angiosperm	Fabaceae	Arachis cruziana	0.935484							1.41935	0.483871			[100]
	Angiosperm	Fabaceae	Arachis diogoi	1.5							1.6125	0.1875			[101]
	Angiosperm	Fabaceae	Arachis diogoi	0.975							1.5	0.3			[101]
	Angiosperm	Fabaceae	Arachis diogoi	1.3875							1.3875	0.15			[101]
	Angiosperm	Fabaceae	Arachis duranensis	1.3125							1.3125	0.1875			[101]
	Angiosperm	Fabaceae	Arachis duranensis	0.8625							1.2375	0.225			[101]
	Angiosperm	Fabaceae	Arachis glandulifera	1.58046	1.17816						2.12644				[102]
	Angiosperm	Fabaceae	Arachis glandulifera	1.75287	0						1.78161				[102]
	Angiosperm	Fabaceae	Arachis glandulifera	1.03448							2.04023	0.488506			[102]
	Angiosperm	Fabaceae	Arachis glandulifera	0.890805							2.41379	0.603448			[102]
	Angiosperm	Fabaceae	Arachis glandulifera	0.632184							2.5	1.03448			[102]
	Angiosperm	Fabaceae	Arachis gregoryi	1.03226							1.51613	0.645161			[100]
	Angiosperm	Fabaceae	Arachis helodes	1.3125	0.15						1.425				[101]
	Angiosperm	Fabaceae	Arachis helodes	1.0125							1.4625	0.1125			[101]
	Angiosperm	Fabaceae	Arachis helodes	0.8625							2.1375	0.4875			[101]
	Angiosperm	Fabaceae	Arachis herzogii	1.65	0.15						1.6875				[101]
	Angiosperm	Fabaceae	Arachis herzogii	1.4625							1.6875	0.375			[101]
	Angiosperm	Fabaceae	Arachis herzogii	1.2							2.1375	0.6375			[101]
	Angiosperm	Fabaceae	Arachis herzogii	1.7625							1.9875	0.6			[101]
	Angiosperm	Fabaceae	Arachis hypogaea	0.690265	0						2.0177				[99]
	Angiosperm	Fabaceae	Arachis hypogaea	1.0354							1.32743	0			[99]
	Angiosperm	Fabaceae	Arachis hypogaea	1.53982							1.64602	0.743363			[99]
	Angiosperm	Fabaceae	Arachis hypogaea	1.14159	0.955752						1.69912				[99]
	Angiosperm	Fabaceae	Arachis hypogaea	1.32743							1.32743	0			[99]
	Angiosperm	Fabaceae	Arachis ipaensis	1.14159	0.504425						1.38053				[99]
	Angiosperm	Fabaceae	Arachis ipaensis	1.00885	0.690265						1.38053				[99]
	Angiosperm	Fabaceae	Arachis ipaensis	0.823009	0						1.64602				[99]
	Angiosperm	Fabaceae	Arachis kempff-mercadoi	1.575	0.225						1.6875				[101]
	Angiosperm	Fabaceae	Arachis kempff-mercadoi	1.5							1.6875	0.15			[101]
	Angiosperm	Fabaceae	Arachis kempff-mercadoi	1.0125							1.875	0.45			[101]
	Angiosperm	Fabaceae	Arachis krapovickasii	1.67742							1.83871	0.387097			[100]
	Angiosperm	Fabaceae	Arachis krapovickasii	0.870968							2.16129	1.32258			[100]
	Angiosperm	Fabaceae	Arachis krapovickasii	0.516129							1.93548	1			[100]
	Angiosperm	Fabaceae	Arachis kuhlmannii	1.875	0.2625						1.9125				[101]
	Angiosperm	Fabaceae	Arachis kuhlmannii	1.2							1.875	0.4125			[101]
	Angiosperm	Fabaceae	Arachis kuhlmannii	1.6875							1.875	0.225			[101]
	Angiosperm	Fabaceae	Arachis magna	1.32258	0.387097						1.70968				[100]
	Angiosperm	Fabaceae	Arachis magna	1.54839							1.6129	0.709677			[100]
	Angiosperm	Fabaceae	Arachis magna	1.32258							1.41935	0.16129			[100]
	Angiosperm	Fabaceae	Arachis magna	1.19355							1.54839	0.451613			[100]
	Angiosperm	Fabaceae	Arachis monticola	0.690265	0						2.0177				[99]
	Angiosperm	Fabaceae	Arachis monticola	1.0354							1.32743	0			[99]
	Angiosperm	Fabaceae	Arachis monticola	1.53982							1.64602	0.743363			[99]
	Angiosperm	Fabaceae	Arachis monticola	1.14159	0.955752						1.69912				[99]
	Angiosperm	Fabaceae	Arachis monticola	1.32743							1.32743	0			[99]
	Angiosperm	Fabaceae	Arachis schininii	1.2375							1.2375	0.1875			[101]
	Angiosperm	Fabaceae	Arachis schininii	0.45							1.9875	0.3			[101]
	Angiosperm	Fabaceae	Arachis stenosperma	1.575	0.1875						1.6125				[101]
	Angiosperm	Fabaceae	Arachis stenosperma	1.5							1.65	0.225			[101]
	Angiosperm	Fabaceae	Arachis stenosperma	1.0125							1.7625	0.3375			[101]
	Angiosperm	Fabaceae	Arachis trinitensis	1.25806							1.45161	0.548387			[100]
	Angiosperm	Fabaceae	Arachis valida	1.35484							1.3871	0.258065			[100]
	Angiosperm	Fabaceae	Arachis valida	1.45161							1.45161	0.322581			[100]
	Angiosperm	Fabaceae	Arachis valida	1.29032							1.41935	0.83871	0.16129		[100]
	Angiosperm	Fabaceae	Arachis villosa	1.65							1.65	0.375			[101]
	Angiosperm	Fabaceae	Arachis villosa	1.125							1.9875	0.675			[101]
	Angiosperm	Fabaceae	Arachis williamsii CTES	1.22581	0.258065						1.32258				[100]
	Angiosperm	Fabaceae	Arachis williamsii CTES	1.09677	0.870968	0.16129					1.19355				[100]
	Angiosperm	Fabaceae	Arachis williamsii W1118	1.11504							1.35398	0			[99]
	Angiosperm	Fabaceae	Crotalaria juncea	1.3132	0						1.93173				[104]
	Angiosperm	Fabaceae	Crotalaria juncea	1.36078							1.59867	0			[104]
	Angiosperm	Fabaceae	Lathyrus annuus	4.68184							6.08979	3.90153			[106]
	Angiosperm	Fabaceae	Lathyrus aphaca	3.5767							4.18376	3.05168			[106]
	Angiosperm	Fabaceae	Lathyrus cicera	4.02321							5.47876	4.90635			[106]
	Angiosperm	Fabaceae	Lathyrus clymenum	2.19193							2.62078	0.508273			[106]
	Angiosperm	Fabaceae	Lathyrus ochrus	1.91236							6.34706	3.36312			[106]
	Angiosperm	Fabaceae	Lathyrus sativus	3.26888							5.62047	3.50237			[106]
	Angiosperm	Fabaceae	Lathyrus sativus	3.58576	2.23485						4.63647				[106]
	Angiosperm	Fabaceae	Lathyrus tingitanus	6.04385	3.81202						7.72179				[106]
	Angiosperm	Fabaceae	Lens culinaris ssp. orientalis	2.19335	0.292447						2.39806				[107]
	Angiosperm	Fabaceae	Lens ervoides	1.75468							1.87166	0.263202			[107]
	Angiosperm	Fabaceae	Lens lamottei	1.75468							1.78392	0.350936			[107]
	Angiosperm	Fabaceae	Lens nigricans	1.28676	1.02356						2.54428				[107]
	Angiosperm	Fabaceae	Lens odemensis	1.9009							1.98864	0.292447			[107]
	Angiosperm	Fabaceae	Lens tomentosus 120	1.84241							2.45655	0.497159			[107]
	Angiosperm	Fabaceae	Lens tomentosus 120	1.75468							1.84241	0.292447			[107]
	Angiosperm	Fabaceae	Lens tomentosus 133	0.672627	0.292447						1.75468				[107]
	Angiosperm	Fabaceae	Lens tomentosus 149	1.75468							1.87166	0.263202			[107]
	Angiosperm	Fabaceae	Lotus burttii	0.431699	0.431699						1.47317				[108]
	Angiosperm	Fabaceae	Lotus burttii	0.852606	0.242831						1.07925				[108]
	Angiosperm	Fabaceae	Lotus japonicus Gifu	0.523283	0.523283						1.47908				[109]
	Angiosperm	Fabaceae	Lotus japonicus Gifu	0.923755	0.533963						1.03055				[109]
	Angiosperm	Fabaceae	Lotus japonicus Gifu	0.827642	0.085434						1.0786				[109]
	Angiosperm	Fabaceae	Lotus japonicus Miyakojima MG-20	0.351922	0.351922						1.83				[110]
	Angiosperm	Fabaceae	Lotus japonicus Miyakojima MG-20	0.797691	0.384769						0.933767				[110]
	Angiosperm	Fabaceae	Lotus japonicus Miyakojima MG-20	0.703845	0.290923						0.910306				[110]
	Angiosperm	Fabaceae	Phaseolus acutifolius var. latifolius	0.574468	0.574468						1.23404				[113]
	Angiosperm	Fabaceae	Phaseolus coccineus	0	0						2.02128				[113]
	Angiosperm	Fabaceae	Phaseolus coccineus	0.840426							1	1			[113]
	Angiosperm	Fabaceae	Phaseolus coccineus	0	0						1.85106				[113]
	Angiosperm	Fabaceae	Phaseolus lunatus G26460, G2585, fa18, "vermelinha"	0.225914	0.150609						0.960133				[114]
	Angiosperm	Fabaceae	Phaseolus vulgaris cv Calima	0.128888	0.121727						1.15999				[115]
	Angiosperm	Fabaceae	Phaseolus vulgaris cv Calima	0.297157	0.297157						1.56813				[115]
	Angiosperm	Fabaceae	Phaseolus vulgaris cv Calima	0.372342	0.372342						1.50369				[115]
	Angiosperm	Fabaceae	Phaseolus vulgaris cv Calima	0.751844							0.816288	0.816288			[115]
	Angiosperm	Fabaceae	Phaseolus vulgaris cv Calima	0.50839	0.501229						0.916534				[115]
	Angiosperm	Fabaceae	Phaseolus vulgaris cv Calima	0.630117							0.794807	0.794807			[115]
	Angiosperm	Fabaceae	Phaseolus vulgaris cv Calima	0.637278	0.637278						0.895053				[115]
	Angiosperm	Fabaceae	Phaseolus vulgaris cv Calima	0.67308	0.67308						0.966657	0.966657			[115]
	Angiosperm	Fabaceae	Phaseolus vulgaris cv Saxa5	0.0644438	0.0644438						1.27456				[115]
	Angiosperm	Fabaceae	Phaseolus vulgaris cv Saxa5	0.415304	0.415304						1.55381				[115]
	Angiosperm	Fabaceae	Phaseolus vulgaris cv Saxa5	0.773326							0.787646	0.787646			[115]
	Angiosperm	Fabaceae	Phaseolus vulgaris cv Saxa5	0.594315							0.701721	0.701721			[115]
	Angiosperm	Fabaceae	Phaseolus vulgaris cv Saxa5	0.572834	0.572834						1.03826				[115]
	Angiosperm	Fabaceae	Phaseolus vulgaris cv Saxa6	0.0644438	0.0644438						1.27456				[115]
	Angiosperm	Fabaceae	Phaseolus vulgaris cv Saxa6	0.415304	0.415304						1.55381				[115]
	Angiosperm	Fabaceae	Phaseolus vulgaris cv Saxa6	0.50839	0.50839						1.50369				[115]
	Angiosperm	Fabaceae	Phaseolus vulgaris cv Saxa6	0.773326							0.787646	0.787646			[115]
	Angiosperm	Fabaceae	Phaseolus vulgaris cv Saxa6	0.594315							0.701721	0.701721			[115]
	Angiosperm	Fabaceae	Phaseolus vulgaris cv Saxa6	0.572834	0.572834						1.03826				[115]
	Angiosperm	Fabaceae	Phaseolus vulgaris 'Wax'	0	0						1.80851				[113]
	Angiosperm	Fabaceae	Phaseolus vulgaris 'Wax'	0.510638	0.510638						1.57447				[113]
	Angiosperm	Fabaceae	Phaseolus vulgaris 'Wax'	0.659574	0.659574						1.38298				[113]
	Angiosperm	Fabaceae	Phaseolus vulgaris 'Wax'	0.680851							1.17021	1.17021			[113]
	Angiosperm	Fabaceae	Phaseolus vulgaris 'Wax'	0.659574							1.17021	1.17021			[113]
	Angiosperm	Fabaceae	Phaseolus vulgaris 'Wax'	0.553191	0.553191						0.957447				[113]
	Angiosperm	Fabaceae	Phaseolus vulgaris 'Wax'	0.680851	0.680851						1				[113]
	Angiosperm	Fabaceae	Pisum sativum L. cv Grüne Victoria	2.12418							4.65686	3.83987			[117]
	Angiosperm	Fabaceae	Pisum sativum L. cv Grüne Victoria	2.20588							4.16667	3.67647			[117]
	Angiosperm	Fabaceae	Trifolium pratense R130	0.629628	0						1.42592				[121]
	Angiosperm	Fabaceae	Trifolium pratense R130	0.555554	0						1.89814				[121]
	Angiosperm	Fabaceae	Vicia faba	9.39227							11.3294	7.68992			[125]
	Angiosperm	Fabaceae	Vicia grandiflora	2.14363							4.8374	4.30623			[126]
	Angiosperm	Fabaceae	Vicia narbonensis `IFYN574'	2.81896							5.58474	1.80839			[126]
	Angiosperm	Fabaceae	Vicia pannonica	2.95517							4.9385	2.28083			[126]
	Angiosperm	Fabaceae	Vicia pannonica	2.47917							6.20783	1.56683			[126]
	Angiosperm	Fabaceae	Vicia sativa `Ebena'	1.10692							5.6021	3.01028			[126]
	Angiosperm	Fabaceae	Vicia sativa `Ebena'	1.02593							4.85965	3.41525			[126]
	Angiosperm	Grossulariaceae	Ribes petraeum	0.878906	0.878906						1.75781				[129]
	Angiosperm	Grossulariaceae	Ribes petraeum	0.979353	0.979353						1.13839				[129]
	Angiosperm	Grossulariaceae	Ribes rubrum	0.993304	0.993304						2.36607				[129]
	Angiosperm	Grossulariaceae	Ribes rubrum	1.3058	1.3058						1.47321				[129]
	Angiosperm	Grossulariaceae	Ribes uva-crispa	0.779855	0.779855						1.92243				[129]
	Angiosperm	Hyacinthaceae	Hyacinthella dalmatica	0.206032	0.206032						1.87302				[27]
	Angiosperm	Liliaceae	Lilium bosniacum	6.36364	4.17112						10.6952				[133]
	Angiosperm	Liliaceae	Lilium bosniacum	0.695187	0.427807						9.94652				[133]
	Angiosperm	Liliaceae	Lilium bosniacum	1.5508							6.09626	3.47594	0.374332		[133]
	Angiosperm	Liliaceae	Lilium carniolicum	7.08108	4.75676						11.4595				[135]
	Angiosperm	Liliaceae	Lilium carniolicum	1.94595							8.05405	7.78378			[135]
	Angiosperm	Liliaceae	Lilium carniolicum	1.08108	0.918919						11.5135				[135]
	Angiosperm	Liliaceae	Lilium carniolicum	2.05405							5.78378	3.45946	0.324324		[135]
	Angiosperm	Liliaceae	Lilium longiflorum	5.08671							16.2428	14.3931			[136]
	Angiosperm	Liliaceae	Lilium longiflorum	3.58382	1.04046						14.5665				[136]
	Angiosperm	Liliaceae	Lilium longiflorum	2.83237	1.27168						21.5029				[136]
	Angiosperm	Liliaceae	Lilium pomponium	6.27027	2.37838						12.5405				[135]
	Angiosperm	Liliaceae	Lilium pomponium	1.18919	0.918919						10.973				[135]
	Angiosperm	Liliaceae	Lilium pomponium	2.10811							8.75676	5.08108			[135]
	Angiosperm	Liliaceae	Lilium pyrenaicum	7.51351	6.59459						12				[135]
	Angiosperm	Liliaceae	Lilium pyrenaicum	7.02703							11.5676	2.16216			[135]
	Angiosperm	Liliaceae	Lilium pyrenaicum	2.27027							7.13514	5.08108			[135]
	Angiosperm	Liliaceae	Lilium pyrenaicum	1.24324	1.02703						11.3514				[135]
	Angiosperm	Liliaceae	Lilium rubellum	3.93064							12.4855	6.47399			[136]
	Angiosperm	Liliaceae	Lilium rubellum	1.32948							18.4971	3.23699			[136]
	Angiosperm	Liliaceae	Lilium rubellum	10.8671	9.36416						17.4566	1.15607			[136]
	Angiosperm	Liliaceae	Lilium rubellum	4.79769							15.7803	0			[136]
	Angiosperm	Liliaceae	Lilium rubellum	3.46821	0.578035						12.5434				[136]
	Angiosperm	Liliaceae	Lilium rubellum	14.2775							17.6301	1.04046			[136]
	Angiosperm	Liliaceae	Scilla scilloides genome A	1.155	0						5.94				[31]
	Angiosperm	Liliaceae	Scilla scilloides genome B	1.1	0						6.105				[31]
	Angiosperm	Linaceae	Linum angustifolium	0.701814							0.736049	0.171174			[137]
	Angiosperm	Linaceae	Linum austriacum	0.907224							1.02705	0.222527			[137]
	Angiosperm	Linaceae	Linum decumbens	0.838754							1.0784	0.239644			[137]
	Angiosperm	Linaceae	Linum grandiflorum	0.838754							1.24957	0.239644			[137]
	Angiosperm	Linaceae	Linum usitatissimum	0.701814	0.171174						0.718932				[137]
	Angiosperm	Linderniaceae	Torenia baillonii	1.03769							1.06652	0.634146			[138]
	Angiosperm	Linderniaceae	Torenia fournieri	0.749446	0.374723						1.26829				[138]
	Angiosperm	Malvaceae	Theobroma cacao	0.459511	0.459511						0.774457				[140]
	Angiosperm	Malvaceae	Theobroma grandiflorum	0.475	0.475						0.89837				[140]
	Angiosperm	Orchidaceae	Cephalanthera damasonium	0.291667	0.291667						12.0833				[143]
	Angiosperm	Orchidaceae	Cephalanthera longifolia	3.45833							7.04167	7.04167			[143]
	Angiosperm	Orchidaceae	Cephalanthera rubra	3.29167							7.45833	7.45833			[143]
	Angiosperm	Orchidaceae	Cephalanthera rubra	2.75							4.45833	4.45833			[143]
	Angiosperm	Passifloraceae	Passiflora amethystina	0.979125							1.57359	1.57359			[148]
	Angiosperm	Passifloraceae	Passiflora amethystina	0.862563							1.15397	1.15397			[148]
	Angiosperm	Passifloraceae	Passiflora amethystina	0.955812	0.955812						1.10734				[148]
	Angiosperm	Passifloraceae	Passiflora cincinnata	0.594469							0.815937	0.815937			[148]
	Angiosperm	Passifloraceae	Passiflora cincinnata	0.641094	0.641094						0.862563				[148]
	Angiosperm	Passifloraceae	Passiflora edulis f. flavicarpa	0.664406							1.02575	1.02575			[148]
	Angiosperm	Passifloraceae	Passiflora edulis f. flavicarpa	0.757656	0.757656						0.909187				[148]
	Angiosperm	Plantaginaceae	Plantago ovata	0.5075	0.36975						1.5225				[150]
	Angiosperm	Plantaginaceae	Plantago ovata	0.416875	0.25375						1.39562				[150]
	Angiosperm	Poaceae	Aegilops biuncialis k2682	2.35767	2.02086						5.11951				[152]
	Angiosperm	Poaceae	Aegilops biuncialis k2682	1.68405	1.4146						4.37853				[152]
	Angiosperm	Poaceae	Aegilops biuncialis k2682	2.29031	2.29031						6.46675				[152]
	Angiosperm	Poaceae	Aegilops biuncialis k2682	2.22295	2.22295						5.92786				[152]
	Angiosperm	Poaceae	Aegilops biuncialis k2682	2.29031	2.29031						5.8605				[152]
	Angiosperm	Poaceae	Aegilops biuncialis k2682	4.64798							5.59105	2.15558			[152]
	Angiosperm	Poaceae	Aegilops biuncialis k3007	1.64835	1.64835						7.76099	5.63187			[152]
	Angiosperm	Poaceae	Aegilops biuncialis k3007	1.78571	1.51099						4.53297				[152]
	Angiosperm	Poaceae	Aegilops biuncialis k3007	2.40385	2.40385						6.45604				[152]
	Angiosperm	Poaceae	Aegilops biuncialis k3007	3.02198	3.02198						6.18132				[152]
	Angiosperm	Poaceae	Aegilops biuncialis k3007	2.33516	2.33516						5.97527				[152]
	Angiosperm	Poaceae	Aegilops columnaris i571173	1.44357	1.11044						3.60892				[152]
	Angiosperm	Poaceae	Aegilops columnaris i571173	1.99879	1.11044						3.60892				[152]
	Angiosperm	Poaceae	Aegilops columnaris i571173	1.88774	1.88774						4.71936				[152]
	Angiosperm	Poaceae	Aegilops geniculata ta1702	2.19221	1.56586						5.16735				[152]
	Angiosperm	Poaceae	Aegilops geniculata ta1702	2.66197	2.66197						7.43785				[152]
	Angiosperm	Poaceae	Aegilops geniculata ta1702	3.52319	3.52319						7.12468				[152]
	Angiosperm	Poaceae	Aegilops geniculata ta1702	2.50538	2.50538						6.73322				[152]
	Angiosperm	Poaceae	Aegilops geniculata ta1702	2.3488	2.3488						6.73322				[152]
	Angiosperm	Poaceae	Aegilops geniculata ta1702	2.97514	2.97514						4.6193				[152]
	Angiosperm	Poaceae	Aegilops kotschyi K201	1.63889	1.38675						4.16026				[152]
	Angiosperm	Poaceae	Aegilops kotschyi K201	2.14316	2.14316						5.86218				[152]
	Angiosperm	Poaceae	Aegilops kotschyi K201	2.14316	2.14316						5.48397				[152]
	Angiosperm	Poaceae	Aegilops kotschyi K201	3.27778	2.33226						4.6015				[152]
	Angiosperm	Poaceae	Aegilops neglecta 6x	2.68576							5.06457	5.06457			[152]
	Angiosperm	Poaceae	Aegilops neglecta 6x	1.99513	1.61145						4.98783				[152]
	Angiosperm	Poaceae	Aegilops neglecta 6x	2.68576	1.53472						5.06457				[152]
	Angiosperm	Poaceae	Aegilops neglecta 6x	2.30208	2.30208						7.0597				[152]
	Angiosperm	Poaceae	Aegilops neglecta 6x	2.60902	2.60902						6.67602				[152]
	Angiosperm	Poaceae	Aegilops neglecta 6x	5.14131	4.29721						6.29235				[152]
	Angiosperm	Poaceae	Aegilops peregrina KU141	1.38889	1.12179						3.52564				[152]
	Angiosperm	Poaceae	Aegilops peregrina KU141	1.76282	1.76282						5.07479				[152]
	Angiosperm	Poaceae	Aegilops peregrina KU141	1.86966	1.86966						4.64744				[152]
	Angiosperm	Poaceae	Aegilops peregrina KU141	2.77778	2.08333						4.00641				[152]
	Angiosperm	Poaceae	Aegilops speltoides TA1789/TA1783	3.39367	2.29072						4.96324				[151]
	Angiosperm	Poaceae	Aegilops speltoides TA1789/TA1783	4.24208	3.22398						4.45419				[151]
	Angiosperm	Poaceae	Aegilops triuncialis k2472	1.88614	1.88614						5.92786				[152]
	Angiosperm	Poaceae	Aegilops triuncialis k2472	1.88614	1.61669						4.37853				[152]
	Angiosperm	Poaceae	Aegilops triuncialis k2472	2.42503	2.42503						5.79313				[152]
	Angiosperm	Poaceae	Aegilops triuncialis k2472	2.15558	1.75141						4.44589				[152]
	Angiosperm	Poaceae	Deschampsia cespitosa	0.163119	0.163119						2.31992				[165]
	Angiosperm	Poaceae	Deschampsia cespitosa	0.996841					C		1.52245				[165]
	Angiosperm	Poaceae	Deschampsia cespitosa	1.15996					C		1.26871				[165]
	Angiosperm	Poaceae	Helictotrichon pubescens	2.75776	1.86679						3.2881				[165]
	Angiosperm	Poaceae	Helictotrichon pubescens	2.43955	1.78194						3.50023				[165]
	Angiosperm	Poaceae	Hordelymus europaeus	3.43513	3.43513						5.83639				[167]
	Angiosperm	Poaceae	Hordelymus europaeus	3.16833	2.66806						5.56958				[167]
	Angiosperm	Poaceae	Hordeum arizonicum	4.18924							4.27303	1.84327			[168]
	Angiosperm	Poaceae	Hordeum arizonicum	3.49104	1.59191						3.65861				[168]
	Angiosperm	Poaceae	Hordeum arizonicum	4.02167	1.81534						4.21717				[168]
	Angiosperm	Poaceae	Hordeum arizonicum	3.63068	1.89912						6.70279				[168]
	Angiosperm	Poaceae	Hordeum arizonicum	3.35139	2.01084	3.23968					5.78116				[168]
	Angiosperm	Poaceae	Hordeum arizonicum	2.87661	1.89912						5.16673				[168]
	Angiosperm	Poaceae	Hordeum arizonicum	4.07753	2.84869						6.64693				[168]
	Angiosperm	Poaceae	Hordeum bogdanii H240	3.78066	1.93329						6.18654				[169]
	Angiosperm	Poaceae	Hordeum bogdanii H240	4.0814	3.22216						4.51102				[169]
	Angiosperm	Poaceae	Hordeum bogdanii H240	4.12436	1.89033						4.72583				[169]
	Angiosperm	Poaceae	Hordeum brachyantherum	2.84345	1.71632						6.04553				[170]
	Angiosperm	Poaceae	Hordeum brachyantherum	2.94591	1.71632						6.4554				[170]
	Angiosperm	Poaceae	Hordeum brachyantherum	3.48386							4.50853	2.04933			[170]
	Angiosperm	Poaceae	Hordeum brachyantherum	3.8425							4.32921	2.10057			[170]
	Angiosperm	Poaceae	Hordeum brachyantherum	3.17646	2.43358						5.3795	5.3795			[170]
	Angiosperm	Poaceae	Hordeum brachyantherum	3.48386							3.94496	3.94496			[170]
	Angiosperm	Poaceae	Hordeum brachyantherum ssp. Californicum H3317	3.45622							3.65372	2.0079			[169]
	Angiosperm	Poaceae	Hordeum brevisubulatum	2.05364	0.74356	1.77038					4.1604				[170]
	Angiosperm	Poaceae	Hordeum brevisubulatum	2.05364	0.619634	1.8412					4.1604				[170]
	Angiosperm	Poaceae	Hordeum brevisubulatum	2.51394	1.59334						3.36372				[170]
	Angiosperm	Poaceae	Hordeum brevisubulatum	2.62016	1.57564						3.08046				[170]
	Angiosperm	Poaceae	Hordeum brevisubulatum	3.18669							3.43454	2.56705			[170]
	Angiosperm	Poaceae	Hordeum brevisubulatum	2.65557							2.7972	1.06223			[170]
	Angiosperm	Poaceae	Hordeum brevisubulatum	2.63787							3.66469	1.96512			[170]
	Angiosperm	Poaceae	Hordeum brevisubulatum	2.95654	2.21298						3.02735				[170]
	Angiosperm	Poaceae	Hordeum brevisubulatum ssp. violaceum H315	3.36584	1.50991	2.17049					5.72507				[169]
	Angiosperm	Poaceae	Hordeum brevisubulatum ssp. violaceum H315	3.83768							3.99497	2.86254			[169]
	Angiosperm	Poaceae	Hordeum brevisubulatum ssp. violaceum H315	3.80623	2.42215						3.83768				[169]
	Angiosperm	Poaceae	Hordeum brevisubulatum ssp. violaceum H315	3.46021	1.38408						3.49166				[169]
	Angiosperm	Poaceae	Hordeum bulbosum 6R52xJ1R132	2.71669	1.59312						3.42102				[170]
	Angiosperm	Poaceae	Hordeum chilense John Innes line 1	2.31996	1.46336						4.35438				[170]
	Angiosperm	Poaceae	Hordeum chilense John Innes line 1	2.98025	1.4812						3.31932				[170]
	Angiosperm	Poaceae	Hordeum cordobense H6429	2.30561	1.07595						3.76582				[169]
	Angiosperm	Poaceae	Hordeum cordobense H6429	3.07414							3.22785	2.43369			[169]
	Angiosperm	Poaceae	Hordeum cordobense H6429	2.45931	1.4346						2.51055				[169]
	Angiosperm	Poaceae	Hordeum depressum	3.41804							3.41804	1.7862			[168]
	Angiosperm	Poaceae	Hordeum depressum	3.26368	1.49953						3.32983				[168]
	Angiosperm	Poaceae	Hordeum depressum	2.86674	1.7421						5.29245				[168]
	Angiosperm	Poaceae	Hordeum depressum	2.73443	1.65389						5.11603				[168]
	Angiosperm	Poaceae	Hordeum flexuosum H1116	2.3899	1.18153						4.77981				[169]
	Angiosperm	Poaceae	Hordeum flexuosum H1116	3.00752							3.16864	1.53061			[169]
	Angiosperm	Poaceae	Hordeum glaucum	3.25164	1.97011						4.72444				[170]
	Angiosperm	Poaceae	Hordeum glaucum	3.13688							3.90197	2.88822			[170]
	Angiosperm	Poaceae	Hordeum guatemalense H2299	3.8638							4.39308	1.98483			[168]
	Angiosperm	Poaceae	Hordeum guatemalense H2299	3.91673							4.04905	1.85251			[168]
	Angiosperm	Poaceae	Hordeum guatemalense H2299	3.36097	1.5614						6.64255				[168]
	Angiosperm	Poaceae	Hordeum guatemalense H2299	3.17572	1.85251	2.83169					6.29852				[168]
	Angiosperm	Poaceae	Hordeum guatemalense H2299	4.1549	2.83169						6.29852	6.06034			[168]
	Angiosperm	Poaceae	Hordeum jubatum H1922	3.10278							3.17939	1.37901			[168]
	Angiosperm	Poaceae	Hordeum jubatum H1922	2.54734							2.64311	1.18748			[168]
	Angiosperm	Poaceae	Hordeum jubatum H1922	2.83464	1.66631						4.59671				[168]
	Angiosperm	Poaceae	Hordeum jubatum H1922	2.71972	1.51308						4.73078				[168]
	Angiosperm	Poaceae	Hordeum jubatum H1922	2.26005	1.45562						3.56245				[168]
	Angiosperm	Poaceae	Hordeum lechleri	4.71088	2.10542						4.76351				[168]
	Angiosperm	Poaceae	Hordeum lechleri	4.18452	1.65802						4.47402				[168]
	Angiosperm	Poaceae	Hordeum lechleri	3.94766	1.71065						4.42138				[168]
	Angiosperm	Poaceae	Hordeum lechleri	3.21077	1.78961						6.44785				[168]
	Angiosperm	Poaceae	Hordeum lechleri	3.73712	2.02647						6.60576				[168]
	Angiosperm	Poaceae	Hordeum lechleri	3.2634	1.78961						6.57944				[168]
	Angiosperm	Poaceae	Hordeum lechleri	3.42131	2.42123						5.78991				[168]
	Angiosperm	Poaceae	Hordeum marinum Hudson ssp. marinum	2.79236	1.54712						5.56585				[170]
	Angiosperm	Poaceae	Hordeum murinum L. 2x	2.47507	1.5429						4.09833				[170]
	Angiosperm	Poaceae	Hordeum murinum L. 2x	2.73222							3.02152	2.08935			[170]
	Angiosperm	Poaceae	Hordeum muticum H6479	2.31707	1.13279						3.78454				[169]
	Angiosperm	Poaceae	Hordeum muticum H6479	2.88346							2.9607	1.77642			[169]
	Angiosperm	Poaceae	Hordeum parodii h6294	5.33152							5.59977	2.64899			[168]
	Angiosperm	Poaceae	Hordeum parodii h6294	5.26446	2.5484						5.36505				[168]
	Angiosperm	Poaceae	Hordeum parodii h6294	4.52676	2.07896						4.96267				[168]
	Angiosperm	Poaceae	Hordeum parodii h6294	3.95673	2.34721						8.1817				[168]
	Angiosperm	Poaceae	Hordeum parodii h6294	4.02379	2.61546	4.02379					8.38289				[168]
	Angiosperm	Poaceae	Hordeum parodii h6294	3.95673	1.98507						7.24282				[168]
	Angiosperm	Poaceae	Hordeum parodii h6294	4.15792	2.78312						7.77933	7.77933			[168]
	Angiosperm	Poaceae	Hordeum pubiflorum ssp. pubiflorum H1296	2.71521	1.38777						4.97788				[169]
	Angiosperm	Poaceae	Hordeum pubiflorum ssp. pubiflorum H1296	3.31858							3.4996	1.99115			[169]
	Angiosperm	Poaceae	Hordeum pusillum H2083	2.40717	1.11761						4.98628				[169]
	Angiosperm	Poaceae	Hordeum pusillum H2083	2.95165							3.09493	1.71941			[169]
	Angiosperm	Poaceae	Hordeum roshevitzii H7046	3.10003	1.12419	1.87365					5.99567				[169]
	Angiosperm	Poaceae	Hordeum roshevitzii H7046	3.37256	2.31651						4.66708				[169]
	Angiosperm	Poaceae	Hordeum roshevitzii H7046	3.10003							3.16817	1.87365			[169]
	Angiosperm	Poaceae	Hordeum tetraploidum	3.64486							3.64486	1.45794			[168]
	Angiosperm	Poaceae	Hordeum tetraploidum	3.49478	1.4365						3.64486				[168]
	Angiosperm	Poaceae	Hordeum tetraploidum	2.6586	1.39362						5.03848				[168]
	Angiosperm	Poaceae	Hordeum tetraploidum	2.16548	1.17922						4.86696				[168]
	Angiosperm	Poaceae	Hordeum tetraploidum	3.21605	2.20836						4.75976				[168]
	Angiosperm	Poaceae	Hordeum vulgare cv. Golden Promise	2.68765	1.18705						3.98669				[173]
	Angiosperm	Poaceae	Hordeum vulgare cv. Golden Promise	3.80751	2.59806						4.92736				[173]
	Angiosperm	Poaceae	Hordeum vulgare cv. Golden Promise	2.41889	1.74697						5.01695				[173]
	Angiosperm	Poaceae	Hordeum vulgare cv. Golden Promise	3.40436	2.19492						4.03148				[173]
	Angiosperm	Poaceae	Hordeum vulgare cv. Golden Promise	3.78511	1.83656						4.18826				[173]
	Angiosperm	Poaceae	Hordeum vulgare ssp spontaneum (C. Koch) Thell	2.75354	0.987682						3.9208				[170]
	Angiosperm	Poaceae	Hordeum vulgare ssp spontaneum (C. Koch) Thell	3.84598	1.87061						4.44457				[170]
	Angiosperm	Poaceae	Hordeum vulgare ssp spontaneum (C. Koch) Thell	3.41199	1.81075						4.13031				[170]
	Angiosperm	Poaceae	Hordeum vulgare ssp spontaneum (C. Koch) Thell	3.09773	2.18487						4.87855				[170]
	Angiosperm	Poaceae	Hordeum vulgare ssp spontaneum (C. Koch) Thell	3.41199	2.09508						3.81605				[170]
	Angiosperm	Poaceae	Hordeum vulgare ssp spontaneum (C. Koch) Thell	3.57661	1.39173						3.77115				[170]
	Angiosperm	Poaceae	Paspalum haumanii 2x	0.842344	0.842344						1.77828				[180]
	Angiosperm	Poaceae	Paspalum haumanii 2x	1.08301	0						1.31031				[180]
	Angiosperm	Poaceae	Paspalum intermedium 2x	1.2211	1.2211						2.42282				[180]
	Angiosperm	Poaceae	Paspalum intermedium 2x	1.27925	0						1.70567				[180]
	Angiosperm	Poaceae	Paspalum quadrifarium 2x	1.08218							1.52148	1.52148			[180]
	Angiosperm	Poaceae	Paspalum quadrifarium 2x	0.8036	0.8036						1.55363				[180]
	Angiosperm	Poaceae	Paspalum quadrifarium 2x	0.825029	0.825029						1.23219				[180]
	Angiosperm	Poaceae	Phalaris coerulescens	1.69607							2.63229	1.05834			[181]
	Angiosperm	Poaceae	Saccharum spontaneum AP85-361	1.03947							1.3506	0.537411			[186]
	Angiosperm	Poaceae	Saccharum spontaneum AP85-361	1.03947							1.3506	0.537411			[186]
	Angiosperm	Poaceae	Secale cereale	3.08571	2.03657						4.49486				[187]
	Angiosperm	Poaceae	Zingeria biebersteiniana	1.80497	0.319341	0.819179	1.3329				2.62415				[192]
	Angiosperm	Ranunculaceae	Anemone hortensis	1.73491	1.73491						8.07401				[194]
	Angiosperm	Ranunculaceae	Anemone hortensis	0.834092	0.834092						7.60692				[194]
	Angiosperm	Ranunculaceae	Hepatica acutiloba	0.299465	0.299465						5.51016				[195]
	Angiosperm	Ranunculaceae	Hepatica asiatica 17626	0.29434	0.29434						8.53585				[195]
	Angiosperm	Ranunculaceae	Hepatica asiatica 3220	5.07182	1.89247						5.67741				[195]
	Angiosperm	Ranunculaceae	Hepatica asiatica 3220	0.378494	0.378494						7.03998				[195]
	Angiosperm	Ranunculaceae	Hepatica henryi	0.170916	0.170916						4.5122				[195]
	Angiosperm	Ranunculaceae	Hepatica henryi	0.170916	0.170916						4.44383				[195]
	Angiosperm	Ranunculaceae	Hepatica insularis	0.38017	0.38017						7.3753				[195]
	Angiosperm	Ranunculaceae	Hepatica maxima	0.213201	0.213201						4.64779				[195]
	Angiosperm	Ranunculaceae	Hepatica nobilis var. nobilis / japonica	0.197031	0.197031						4.41349				[195]
	Angiosperm	Ranunculaceae	Hepatica nobilis var. pubescens	2.81517							3.54167	2.20976			[195]
	Angiosperm	Ranunculaceae	Hepatica nobilis var. pubescens	0.151353	0.151353						3.99573				[195]
	Angiosperm	Ranunculaceae	Hepatica nobilis var. pubescens	0.151353	0.151353						3.8141				[195]
	Angiosperm	Ranunculaceae	Hepatica transsilvanica	0.181903	0.181903						4.83862				[195]
	Angiosperm	Ranunculaceae	Hepatica transsilvanica	0.181903	0.181903						4.54757				[195]
	Angiosperm	Ranunculaceae	Pulsatilla cernua	1.15438	1.15438						6.63771				[196]
	Angiosperm	Ranunculaceae	Pulsatilla cernua	0.577192	0.577192						6.44531				[196]
	Angiosperm	Ranunculaceae	Pulsatilla chinensis	0.961987	0.961987						6.34911				[196]
	Angiosperm	Ranunculaceae	Pulsatilla chinensis	0.0961987	0.0961987						6.15672				[196]
	Angiosperm	Ranunculaceae	Pulsatilla davurica	1.25058	1.25058						6.44531				[196]
	Angiosperm	Ranunculaceae	Pulsatilla davurica	0.0961987	0.0961987						6.73391				[196]
	Angiosperm	Ranunculaceae	Pulsatilla koreana	1.25058	1.25058						6.54151				[196]
	Angiosperm	Ranunculaceae	Pulsatilla koreana	1.34678	1.34678						6.34911				[196]
	Angiosperm	Ranunculaceae	Pulsatilla tongkangensis	0.480993	0.480993						6.44531				[196]
	Angiosperm	Ranunculaceae	Pulsatilla tongkangensis	0.0961987	0.0961987						6.34911				[196]
	Angiosperm	Ranunculaceae	Ranunculus cantoniensis	0.519306	0						5.29692				[197]
	Angiosperm	Ranunculaceae	Ranunculus cantoniensis	0.727028	0.415445						5.29692				[197]
	Angiosperm	Ranunculaceae	Ranunculus chinensis	1.24633	0.727028						6.75098				[197]
	Angiosperm	Ranunculaceae	Ranunculus silerifolius Matsuyama/Karatsu	0.868994	0.308353						4.76545				[198]
	Angiosperm	Ranunculaceae	Ranunculus silerifolius Mugi/Otaru	0.868994	0.364417						4.70939				[198]
	Angiosperm	Ranunculaceae	Ranunculus trigonus	0.727028	0.727028						6.33553				[197]
	Angiosperm	Rubiaceae	Coffea canephora	0.651901	0.651901						1.88327				[203]
	Angiosperm	Rubiaceae	Coffea eugenioides	0.814876	0.814876						1.75651				[203]
	Angiosperm	Rubiaceae	Coffea eugenioides	0.633792	0.633792						1.26758				[203]
	Angiosperm	Rubiaceae	Coffea heterocalyx	0.615684	0.615684						1.7384				[203]
	Angiosperm	Rubiaceae	Coffea humilis	0.905418	0.905418						1.81084				[203]
	Angiosperm	Rubiaceae	Coffea liberica var. dewevrei	0.670009	0.670009						1.93759				[203]
	Angiosperm	Rubiaceae	Coffea liberica var. liberica	0.561359	0.561359						1.68408				[203]
	Angiosperm	Rubiaceae	Coffea milloti	0.543251	0.543251						1.72029				[203]
	Angiosperm	Rubiaceae	Coffea pseudozanguebariae	0.597576	0.597576						1.62975				[203]
	Angiosperm	Rubiaceae	Coffea salvatrix	0.488925	0.488925						1.66597				[203]
	Angiosperm	Rubiaceae	Coffea salvatrix	0.4346	0.4346						1.57543				[203]
	Angiosperm	Rubiaceae	Coffea sessiliflora	0.488925	0.488925						1.62975				[203]
	Angiosperm	Rubiaceae	Coffea sessiliflora	0.507034	0.507034						1.39434				[203]
	Angiosperm	Rutaceae	Boronia clavata	1.01695							1.83051	1.83051			[205]
	Angiosperm	Rutaceae	Boronia denticulata	1.28814	1.28814						1.9322				[205]
	Angiosperm	Rutaceae	Boronia denticulata	0.881356	0.881356						1.72881				[205]
	Angiosperm	Rutaceae	Boronia heterophylla 'Red'	1.01695							2.30508	0.372881			[205]
	Angiosperm	Rutaceae	Boronia heterophylla 'Red'	0.881356	0.881356						2.37288				[205]
	Angiosperm	Rutaceae	Boronia heterophylla 'Red'	1.35593	1.35593						1.9322				[205]
	Angiosperm	Rutaceae	Boronia heterophylla 'Red'	0.745763	0.745763						2.37288				[205]
	Angiosperm	Rutaceae	Boronia heterophylla 'Red'	0.644068							2.30508	2.30508			[205]
	Angiosperm	Rutaceae	Boronia heterophylla 'Red'	2.27119	0.372881						2.33898				[205]
	Angiosperm	Rutaceae	Boronia megastigma	1.22034	1.22034						2.64407				[205]
	Angiosperm	Rutaceae	Boronia megastigma	1.11864							2.33898	2.33898			[205]
	Angiosperm	Rutaceae	Boronia molloyae	1.28814	1.28814						1.9322				[205]
	Angiosperm	Rutaceae	Boronia molloyae	0.779661	0.779661						1.76271				[205]
	Angiosperm	Rutaceae	Boronia molloyae	0.508475	0.508475						1.9661				[205]
	Angiosperm	Rutaceae	Boronia molloyae	0.915254	0.915254						1.42373				[205]
	Angiosperm	Rutaceae	Citrus maxima	1.44732	0.140063						1.63407				[206]
	Angiosperm	Rutaceae	Citrus maxima	1.44732	0.140063						1.63407				[206]
	Angiosperm	Rutaceae	Citrus medica	0.656168	0.082021						1.19751				[207]
	Angiosperm	Rutaceae	Citrus reshni	0.797007							0.8946	0.8946			[208]
	Angiosperm	Sapindaceae	Cardiospermum grandiflorum	0.165289	0.165289						1.40496				[211]
	Angiosperm	Sapindaceae	Cardiospermum grandiflorum	0.0964187	0.0964187						1.23967				[211]
	Angiosperm	Sapindaceae	Paullinia elegans	0.289116	0.289116						1.34354				[212]
	Angiosperm	Sapindaceae	Paullinia elegans	0.238095	0.238095						1.36054				[212]
	Angiosperm	Sapindaceae	Paullinia elegans	0.204082	0.204082						1.27551				[212]
	Angiosperm	Sapindaceae	Paullinia meliaefolia	0.289116	0.289116						2.14286				[212]
	Angiosperm	Sapindaceae	Paullinia meliaefolia	0.357143	0.357143						2.04082				[212]
	Angiosperm	Sapindaceae	Paullinia pinnata	1.46259	1.46259						1.95578				[212]
	Angiosperm	Sapindaceae	Paullinia pinnata	0.391156	0.391156						1.83673				[212]
	Angiosperm	Sapindaceae	Paullinia pinnata	0.391156	0.391156						1.71769				[212]
	Angiosperm	Sapindaceae	Paullinia rhomboidea	0.255102	0.255102						0.986395				[212]
	Angiosperm	Sapindaceae	Urvillea chacoensis	0.756818	0.756818						1.47159				[213]
	Angiosperm	Sapindaceae	Urvillea chacoensis	0.546591	0.546591						1.21932				[213]
	Angiosperm	Sapindaceae	Urvillea chacoensis	0.630682	0.630682						1.13523				[213]
	Angiosperm	Sapindaceae	Urvillea filipes	0.378788	0.378788						1.76768				[213]
	Angiosperm	Sapindaceae	Urvillea filipes	0.479798	0.479798						2.67677				[213]
	Angiosperm	Sapindaceae	Urvillea laevis	1.07273	1.07273						2.18182				[213]
	Angiosperm	Sapindaceae	Urvillea laevis	1.03636	1.03636						1.94545				[213]
	Angiosperm	Sapindaceae	Urvillea laevis	0.945455	0.945455						1.6				[213]
	Angiosperm	Solanaceae	Cestrum amictum	3.12846	3.12846						4.52308				[216]
	Angiosperm	Solanaceae	Cestrum amictum	0.98	0.98						5.27692				[216]
	Angiosperm	Solanaceae	Cestrum capsulare	2.75245	2.75245						3.79301				[217]
	Angiosperm	Solanaceae	Cestrum capsulare	1.00699	1.00699						4.22937				[217]
	Angiosperm	Solanaceae	Cestrum corymbosum	2.98741	2.98741						4.22937				[217]
	Angiosperm	Solanaceae	Cestrum corymbosum	1.17483	1.17483						5.1021				[217]
	Angiosperm	Solanaceae	Cestrum intermedium	4.99231							5.10577	5.10577			[216]
	Angiosperm	Solanaceae	Cestrum intermedium	3.44167	3.44167						4.91667				[216]
	Angiosperm	Solanaceae	Cestrum intermedium	1.17244	0.75641						5.67308				[216]
	Angiosperm	Solanaceae	Cestrum laevigatum	3.59161	3.59161						4.83357				[217]
	Angiosperm	Solanaceae	Cestrum laevigatum	3.35664	3.35664						3.99441				[217]
	Angiosperm	Solanaceae	Cestrum megalophylum	4.55161	4.55161						5.53846				[217]
	Angiosperm	Solanaceae	Cestrum megalophylum	3.52448	3.52448						5.47133				[217]
	Angiosperm	Solanaceae	Cestrum megalophylum	4.83357	4.83357						6.61259				[217]
	Angiosperm	Solanaceae	Cestrum sendtnerianum	3.3287	3.3287						4.53913	4.53913			[216]
	Angiosperm	Solanaceae	Cestrum sendtnerianum	3.85826	3.85826						3.97174				[216]
	Angiosperm	Solanaceae	Cestrum sendtnerianum	2.57217	2.57217						4.5013				[216]
	Angiosperm	Solanaceae	Cestrum strigilatum	3.88142							4.22389	4.22389			[216]
	Angiosperm	Solanaceae	Cestrum strigilatum	2.77788	2.77788						3.80531				[216]
	Angiosperm	Solanaceae	Cestrum strigilatum	1.67434	1.02743						4.98496				[216]
	Angiosperm	Solanaceae	Lycianthes australe	2.10291	2.10291						2.86353				[218]
	Angiosperm	Solanaceae	Nicotiana alata	0.411523	0.411523						7.98354				[219]
	Angiosperm	Solanaceae	Nicotiana alata	0.246914	0.246914						6.66667				[219]
	Angiosperm	Solanaceae	Nicotiana bonariensis	0.411523	0.411523						5.84362				[219]
	Angiosperm	Solanaceae	Nicotiana bonariensis	2.05761							5.10288	5.10288			[219]
	Angiosperm	Solanaceae	Nicotiana bonariensis	0.246914	0.246914						6.33745	4.77366			[219]
	Angiosperm	Solanaceae	Nicotiana bonariensis	0.329218	0.329218						5.92593				[219]
	Angiosperm	Solanaceae	Nicotiana bonariensis	0.411523	0.411523						5.92593				[219]
	Angiosperm	Solanaceae	Nicotiana forgetiana	0.37037	0.37037						5.5144				[219]
	Angiosperm	Solanaceae	Nicotiana forgetiana	0.37037	0.37037						5.5144				[219]
	Angiosperm	Solanaceae	Nicotiana glutinosa	0.472463	0.472463						1.49008				[222]
	Angiosperm	Solanaceae	Nicotiana glutinosa	0.43612	0.43612						1.52642				[222]
	Angiosperm	Solanaceae	Nicotiana kawakamii 2	0.374928	0.374928						4.26841				[222]
	Angiosperm	Solanaceae	Nicotiana kawakamii 2	0.317247	0.317247						4.87406				[222]
	Angiosperm	Solanaceae	Nicotiana kawakamii 2	1.52855							3.11479	3.11479			[222]
	Angiosperm	Solanaceae	Nicotiana langsdorffii	0.411523	0.411523						5.02058				[219]
	Angiosperm	Solanaceae	Nicotiana langsdorffii	0.411523	0.411523						6.41975				[219]
	Angiosperm	Solanaceae	Nicotiana longiflora	0.493827	0.493827						5.76132				[219]
	Angiosperm	Solanaceae	Nicotiana longiflora	0.411523	0.411523						4.60905				[219]
	Angiosperm	Solanaceae	Nicotiana otophora	0.576812	0.576812						4.58566				[222]
	Angiosperm	Solanaceae	Nicotiana otophora	0.605653	0.605653						4.41261				[222]
	Angiosperm	Solanaceae	Nicotiana paniculata TW99	2.07728	2.07728						3.91715				[225]
	Angiosperm	Solanaceae	Nicotiana paniculata TW99	1.42442	1.42442						3.26429				[225]
	Angiosperm	Solanaceae	Nicotiana plumbaginifolia	0.246914	0.246914						6.50206	6.50206			[219]
	Angiosperm	Solanaceae	Nicotiana plumbaginifolia	0.246914	0.246914						5.4321	5.4321			[219]
	Angiosperm	Solanaceae	Nicotiana rustica [cvs. asiatica, brasilia, cordata, major alef, pavonii, toxana]	3.19456	3.19456						4.48598				[225]
	Angiosperm	Solanaceae	Nicotiana rustica [cvs. asiatica, brasilia, cordata, major alef, pavonii, toxana]	1.69924	1.69924						4.28207				[225]
	Angiosperm	Solanaceae	Nicotiana rustica [cvs. asiatica, brasilia, cordata, major alef, pavonii, toxana]	1.90314	1.90314						4.2141				[225]
	Angiosperm	Solanaceae	Nicotiana rustica [cvs. asiatica, brasilia, cordata, major alef, pavonii, toxana]	0.985556	0.985556						3.53441				[225]
	Angiosperm	Solanaceae	Nicotiana rustica [cvs. asiatica, brasilia, cordata, major alef, pavonii, toxana]	0.883602	0.883602						3.53441				[225]
	Angiosperm	Solanaceae	Nicotiana setchellii	0.504711	0.504711						1.99				[222]
	Angiosperm	Solanaceae	Nicotiana setchellii	0.374928	0.374928						1.81696				[222]
	Angiosperm	Solanaceae	Nicotiana tomentosa	0.346087	0.346087						3.89348				[222]
	Angiosperm	Solanaceae	Nicotiana tomentosa	0.807537	0.807537						4.15305				[222]
	Angiosperm	Solanaceae	Nicotiana tomentosiformis	0.403769	0.403769						3.74928				[222]
	Angiosperm	Solanaceae	Nicotiana tomentosiformis	0.634493	0.634493						1.73044				[222]
	Angiosperm	Solanaceae	Nicotiana undulata	2.69179	2.69179						4.60438				[225]
	Angiosperm	Solanaceae	Nicotiana undulata	2.55012	2.55012						4.67522				[225]
	Angiosperm	Solanaceae	Nicotiana undulata	1.91259	1.91259						4.67522				[225]
	Angiosperm	Solanaceae	Solanum americanum	2.10291	2.10291						2.50559				[218]
	Angiosperm	Solanaceae	Solanum amygdalifolium	1.29754	1.29754						2.72931				[218]
	Angiosperm	Solanaceae	Solanum chilense	0.653787	0.653787						0.728727				[226]
	Angiosperm	Solanaceae	Solanum chmielewskii	0.0258414	0.0258414						1.45487				[226]
	Angiosperm	Solanaceae	Solanum corneliomulleri	0.516828	0.516828						1.52464				[226]
	Angiosperm	Solanaceae	Solanum corymbiflorum	7.11409	7.11409						8.50112				[218]
	Angiosperm	Solanaceae	Solanum corymbiflorum	3.93736	3.31096						8.32215				[218]
	Angiosperm	Solanaceae	Solanum granuloso-leprosum	1.65548	1.65548						2.23714				[218]
	Angiosperm	Solanaceae	Solanum guaraniticum	1.74497	1.74497						1.78971				[218]
	Angiosperm	Solanaceae	Solanum habrochaites	0.292008	0.292008						1.42128				[226]
	Angiosperm	Solanaceae	Solanum habrochaites	0.904448							1.73137	0.129207			[226]
	Angiosperm	Solanaceae	Solanum lycopersicum cv. Caline IPA6	0.0516828	0.0516828						1.47296				[226]
	Angiosperm	Solanaceae	Solanum mauritianum	1.566	1.566						2.28188				[218]
	Angiosperm	Solanaceae	Solanum neorickii	0.516828	0.516828						1.52464				[226]
	Angiosperm	Solanaceae	Solanum palinacanthum	1.38702	1.38702						2.32662				[218]
	Angiosperm	Solanaceae	Solanum paniculatum	1.38702	1.38702						2.10291				[218]
	Angiosperm	Solanaceae	Solanum pennellii var. puberulum	0.206731	0.206731						1.16286				[226]
	Angiosperm	Solanaceae	Solanum pennellii var. puberulum	0.542669	0						1.60217				[226]
	Angiosperm	Solanaceae	Solanum pimpinellifolium	0.516828	0.516828						1.47296				[226]
	Angiosperm	Solanaceae	Solanum pseudocapsicum	1.2528	1.2528						1.92394				[218]
	Angiosperm	Solanaceae	Solanum scuticum	1.65548	1.65548						2.01342				[218]
	Angiosperm	Solanaceae	Solanum sisymbriifolium	1.12752	1.12752						2.17002				[218]
	Angiosperm	Solanaceae	Solanum trachytrichium	1.43177	1.43177						2.41611				[218]
	Angiosperm	Solanaceae	Solanum variabile	1.65548	1.65548						2.23714				[218]
	Angiosperm	Solanaceae	Solanum viarum	1.47651	1.47651						2.14765				[218]
	Angiosperm	Solanaceae	Vassobia breviflora	1.78971	1.38702						2.10291				[218]
	Angiosperm	Solanaceae	Vassobia breviflora	1.43177	1.43177						2.12528				[218]
	Gymnosperm	Cupressaceae	Juniperus chinensis var. procumbens	3.87821	2.29167						4.99466				[232]
	Gymnosperm	Cupressaceae	Juniperus chinensis var. procumbens	3.87821	2.29167						4.99466				[232]
	Gymnosperm	Cupressaceae	Juniperus chinensis var. sargentii	3.45513	2.04167						4.50214				[232]
	Gymnosperm	Cupressaceae	Juniperus lutchuensis	3.3059	2.00358						4.20751				[232]
	Gymnosperm	Ginkgoaceae	Ginkgo biloba ♂	8.02041	8.02041						10.5411				[234]
	Gymnosperm	Ginkgoaceae	Ginkgo biloba ♂	3.36093							7.86764	7.86764			[234]
	Gymnosperm	Pinaceae	Abies alba	6.34492							6.39411	4.62343			[235]
	Gymnosperm	Pinaceae	Abies alba	5.65633	3.68891						6.78759				[235]
	Gymnosperm	Pinaceae	Abies alba	5.65633							6.04981	3.93484			[235]
	Gymnosperm	Pinaceae	Abies alba	5.21366	3.7381						5.70551				[235]
	Gymnosperm	Pinaceae	Abies alba	5.21366	3.68891						5.7547				[235]
	Gymnosperm	Pinaceae	Larix principis-rupprechtii	1.96623	1.49865						2.18203				[238]
	Gymnosperm	Pinaceae	Larix principis-rupprechtii	1.53462	0.995103						2.40983				[238]
	Gymnosperm	Pinaceae	Larix principis-rupprechtii	1.21091							2.08012	1.46268			[238]
	Gymnosperm	Pinaceae	Picea abies	6.04154							6.62308	3.42462			[236]
	Gymnosperm	Pinaceae	Picea abies	5.84769	4.23231						6.84923				[236]
	Gymnosperm	Pinaceae	Picea abies	5.33077							6.91385	3.48923			[236]
	Gymnosperm	Pinaceae	Picea abies	5.13692	3.55385						6.55846				[236]
	Gymnosperm	Pinaceae	Picea abies	5.65385							6.04154	4.03846			[236]
	Gymnosperm	Pinaceae	Picea abies	3.84462	2.42308						5.65385				[236]
	Gymnosperm	Pinaceae	Picea omorika	3.56958							6.14761	2.25577			[242]
	Gymnosperm	Pinaceae	Picea omorika	6.66817							6.84169	3.09859			[242]
	Gymnosperm	Pinaceae	Picea omorika	5.87493							6.74254	3.39606			[242]
	Gymnosperm	Pinaceae	Picea omorika	5.77577	1.83437						6.76732				[242]
	Gymnosperm	Pinaceae	Picea omorika	5.35437	3.32169						5.87493				[242]
	Gymnosperm	Pinaceae	Picea omorika	5.20563							5.57746	3.54479			[242]
	Gymnosperm	Pinaceae	Picea omorika	5.0569	2.23099						6.14761				[242]
	Gymnosperm	Pinaceae	Picea omorika	4.75944	1.78479						5.85014				[242]
	Gymnosperm	Pinaceae	Pinus armandii	5.69767	3.13953						8.13953				[243]
	Gymnosperm	Pinaceae	Pinus armandii	5.81395	3.37209						7.7907	6.27907			[243]
	Gymnosperm	Pinaceae	Pinus armandii	4.53488							6.39535	4.88372			[243]
	Gymnosperm	Pinaceae	Pinus armandii	8.83721	6.62791						10.5814				[243]
	Gymnosperm	Pinaceae	Pinus armandii	7.90698	5.93023						10.3488				[243]
	Gymnosperm	Pinaceae	Pinus armandii	6.74419	4.4186						10				[243]
	Gymnosperm	Pinaceae	Pinus armandii	6.97674	4.76744						9.53488				[243]
	Gymnosperm	Pinaceae	Pinus armandii	6.51163	4.18605						9.18605				[243]
	Gymnosperm	Pinaceae	Pinus armandii	7.09302	5.46512						7.55814				[243]
	Gymnosperm	Pinaceae	Pinus bungeana	5.46512	3.02326						8.25581				[243]
	Gymnosperm	Pinaceae	Pinus bungeana	4.88372	3.60465						7.44186				[243]
	Gymnosperm	Pinaceae	Pinus bungeana	7.32558	6.04651						9.53488				[243]
	Gymnosperm	Pinaceae	Pinus bungeana	6.74419	5.23256						8.37209				[243]
	Gymnosperm	Pinaceae	Pinus densata	4.45455	2.90909						5.18182				[244]
	Gymnosperm	Pinaceae	Pinus densata	3.27273					C		4.72727				[244]
	Gymnosperm	Pinaceae	Pinus densata	6.36364	4.36364				C		6.72727				[244]
	Gymnosperm	Pinaceae	Pinus densata	6.63636							6.72727	3.81818			[244]
	Gymnosperm	Pinaceae	Pinus densata	5.36364					C		5.45455	2.90909			[244]
	Gymnosperm	Pinaceae	Pinus densata	5.18182	3.45455						6.36364				[244]
	Gymnosperm	Pinaceae	Pinus densata	5	3						5.72727				[244]
	Gymnosperm	Pinaceae	Pinus densiflora	6.98901	5.20879						9.75824				[245]
	Gymnosperm	Pinaceae	Pinus densiflora	9.56044	5.93407						10.1538				[245]
	Gymnosperm	Pinaceae	Pinus densiflora	9.16484	5.53846						10.1538				[245]
	Gymnosperm	Pinaceae	Pinus densiflora	9.16484	7.12088						10.022				[245]
	Gymnosperm	Pinaceae	Pinus densiflora	9.16484							9.62637	5.8022			[245]
	Gymnosperm	Pinaceae	Pinus densiflora	8.9011							9.89011	6.26374			[245]
	Gymnosperm	Pinaceae	Pinus densiflora	8.9011	5.67033						9.75824				[245]
	Gymnosperm	Pinaceae	Pinus elliottii var. elliottii	8.06409	5.19126						9.4753				[246]
	Gymnosperm	Pinaceae	Pinus elliottii var. elliottii	8.06409	5.29206						9.4753				[246]
	Gymnosperm	Pinaceae	Pinus elliottii var. elliottii	7.61048							7.91289	5.04006			[246]
	Gymnosperm	Pinaceae	Pinus elliottii var. elliottii	6.95528	4.63685						8.06409				[246]
	Gymnosperm	Pinaceae	Pinus elliottii var. elliottii	7.35848	3.52804						8.36649				[246]
	Gymnosperm	Pinaceae	Pinus elliottii var. elliottii	7.25768							7.91289	0			[246]
	Gymnosperm	Pinaceae	Pinus elliottii var. elliottii	7.05608	4.28405						8.11449				[246]
	Gymnosperm	Pinaceae	Pinus elliottii var. elliottii	6.35047	4.28405						7.56008				[246]
	Gymnosperm	Pinaceae	Pinus koraiensis	8.13953	7.09302						10.3488				[243]
	Gymnosperm	Pinaceae	Pinus koraiensis	7.2093	4.88372						10.3488				[243]
	Gymnosperm	Pinaceae	Pinus koraiensis	7.44186							9.76744	7.90698			[243]
	Gymnosperm	Pinaceae	Pinus koraiensis	10.5814	7.44186						13.9535				[243]
	Gymnosperm	Pinaceae	Pinus koraiensis	10.9302	8.48837						13.7209				[243]
	Gymnosperm	Pinaceae	Pinus koraiensis	10.9302	8.72093						12.2093				[243]
	Gymnosperm	Pinaceae	Pinus koraiensis	10	6.74419						11.2791				[243]
	Gymnosperm	Pinaceae	Pinus koraiensis	9.06977	7.44186						10.3488				[243]
	Gymnosperm	Pinaceae	Pinus koraiensis	8.48837	6.62791						11.5116				[243]
	Gymnosperm	Pinaceae	Pinus massoniana	3.81818	2.45455						5.45455				[244]
	Gymnosperm	Pinaceae	Pinus massoniana	2.45455					C		4.18182				[244]
	Gymnosperm	Pinaceae	Pinus massoniana	5.54545							6.72727	4.54545			[244]
	Gymnosperm	Pinaceae	Pinus massoniana	5.63636							6.36364	4.72727			[244]
	Gymnosperm	Pinaceae	Pinus massoniana	5.18182	3.63636				C		5.45455				[244]
	Gymnosperm	Pinaceae	Pinus massoniana	4.81818	3.27273						6.09091				[244]
	Gymnosperm	Pinaceae	Pinus massoniana	5	3.54545						5.63636				[244]
	Gymnosperm	Pinaceae	Pinus massoniana	4.90909					C		5.18182				[244]
	Gymnosperm	Pinaceae	Pinus massoniana	4.09091	2.90909						5.45455				[244]
	Gymnosperm	Pinaceae	Pinus merkusii	2.81818					C		5.36364				[244]
	Gymnosperm	Pinaceae	Pinus merkusii	5.81818	3.36364				C		9.27273				[244]
	Gymnosperm	Pinaceae	Pinus merkusii	7	5.45455						9.27273				[244]
	Gymnosperm	Pinaceae	Pinus merkusii	7.54545	5.09091						8				[244]
	Gymnosperm	Pinaceae	Pinus merkusii	6.72727					C		7.90909				[244]
	Gymnosperm	Pinaceae	Pinus merkusii	6					C		7.63636				[244]
	Gymnosperm	Pinaceae	Pinus merkusii	5.63636	3.45455						7.36364				[244]
	Gymnosperm	Pinaceae	Pinus nigra	6.44496	4.0705						8.19754				[245]
	Gymnosperm	Pinaceae	Pinus nigra	8.08447	5.48387						8.87596				[245]
	Gymnosperm	Pinaceae	Pinus nigra	7.91487	5.14466						8.59328				[245]
	Gymnosperm	Pinaceae	Pinus nigra	8.02793	3.84436						8.48021				[245]
	Gymnosperm	Pinaceae	Pinus nigra	7.74526	5.08813						8.70635				[245]
	Gymnosperm	Pinaceae	Pinus nigra	7.9714	5.48387						8.36714				[245]
	Gymnosperm	Pinaceae	Pinus nigra	7.74526	4.35318						8.19754				[245]
	Gymnosperm	Pinaceae	Pinus nigra	7.85833	3.84436						8.25407				[245]
	Gymnosperm	Pinaceae	Pinus nigra	7.9714	4.52278						8.36714				[245]
	Gymnosperm	Pinaceae	Pinus strobus	5.5814	3.83721						8.13953				[243]
	Gymnosperm	Pinaceae	Pinus strobus	5.5814	3.13953						8.83721				[243]
	Gymnosperm	Pinaceae	Pinus strobus	5.93023							7.7907	5.93023			[243]
	Gymnosperm	Pinaceae	Pinus strobus	9.53488	6.62791						11.1628				[243]
	Gymnosperm	Pinaceae	Pinus strobus	8.60465	6.51163						10.3488				[243]
	Gymnosperm	Pinaceae	Pinus strobus	8.02326	6.51163						10.3488				[243]
	Gymnosperm	Pinaceae	Pinus strobus	7.2093	5.23256						10.1163				[243]
	Gymnosperm	Pinaceae	Pinus strobus	7.44186	5.23256						9.65116				[243]
	Gymnosperm	Pinaceae	Pinus strobus	6.39535	4.4186						8.02326				[243]
	Gymnosperm	Pinaceae	Pinus sylvestris	6.2592	3.86933						8.36457				[245]
	Gymnosperm	Pinaceae	Pinus sylvestris	7.79555	5.17807						9.0474				[245]
	Gymnosperm	Pinaceae	Pinus sylvestris	7.96626							8.64908	4.89356			[245]
	Gymnosperm	Pinaceae	Pinus sylvestris	8.13697	4.55215						8.36457				[245]
	Gymnosperm	Pinaceae	Pinus sylvestris	7.51105	5.00736						8.87669				[245]
	Gymnosperm	Pinaceae	Pinus sylvestris	7.51105	4.77976						8.30767				[245]
	Gymnosperm	Pinaceae	Pinus sylvestris	7.51105	4.49525						8.42148				[245]
	Gymnosperm	Pinaceae	Pinus tabuliformis	4.81818	3						5.81818				[244]
	Gymnosperm	Pinaceae	Pinus tabuliformis	2.81818					C		4.36364				[244]
	Gymnosperm	Pinaceae	Pinus tabuliformis	6.90909					C		7.09091	4.90909			[244]
	Gymnosperm	Pinaceae	Pinus tabuliformis	6.09091					C		7.09091	4.27273			[244]
	Gymnosperm	Pinaceae	Pinus tabuliformis	5.45455	3.68182				C		6.22727				[244]
	Gymnosperm	Pinaceae	Pinus tabuliformis	5.85455	3.67273				C		6.09091				[244]
	Gymnosperm	Pinaceae	Pinus tabuliformis	5.86364	4.13636						6.23636				[244]
	Gymnosperm	Pinaceae	Pinus tabuliformis	5.09091	3.36364						5.90909				[244]
	Gymnosperm	Pinaceae	Pinus taeda	5.37595	3.96329				C		6.74937				[247]
	Gymnosperm	Pinaceae	Pinus taeda	5.68987	0.274684						6.3962				[247]
	Gymnosperm	Pinaceae	Pinus taeda	4.08101	0.510127						6.12152				[247]
	Gymnosperm	Pinaceae	Pinus taeda	7.33797							8.0443	0.353165			[247]
	Gymnosperm	Pinaceae	Pinus taeda	7.06329	0.274684						7.41646	4.5519			[247]
	Gymnosperm	Pinaceae	Pinus taeda	6.51392	4.12025				C		7.33797				[247]
	Gymnosperm	Pinaceae	Pinus taeda	6.47468	0.353165	4.12025					7.33797				[247]
	Gymnosperm	Pinaceae	Pinus taeda	6.55316							7.10253	0.392405			[247]
	Gymnosperm	Pinaceae	Pinus taeda	6.67089					C		6.82785	3.96329			[247]
	Gymnosperm	Pinaceae	Pinus taeda	6.2	0.235443	4.12025					7.02405				[247]
	Gymnosperm	Pinaceae	Pinus taeda	6.12152	3.76709						6.78861				[247]
	Gymnosperm	Pinaceae	Pinus thunbergii	6.792	4.79078						8.97514				[245]
	Gymnosperm	Pinaceae	Pinus thunbergii	8.85385							9.76349	5.76107			[245]
	Gymnosperm	Pinaceae	Pinus thunbergii	8.30807	6.67071						9.33899				[245]
	Gymnosperm	Pinaceae	Pinus thunbergii	8.30807	5.76107						9.33899				[245]
	Gymnosperm	Pinaceae	Pinus thunbergii	8.18678	5.63978						9.21771				[245]
	Gymnosperm	Pinaceae	Pinus thunbergii	8.42935	4.79078						8.55064				[245]
	Gymnosperm	Pinaceae	Pinus thunbergii	8.42935	5.03335						8.97514				[245]
	Gymnosperm	Pinaceae	Pinus wallichiana	7.90698	6.04651						9.76744				[243]
	Gymnosperm	Pinaceae	Pinus wallichiana	7.2093	4.88372						7.90698	5.93023			[243]
	Gymnosperm	Pinaceae	Pinus wallichiana	6.97674							8.02326	5.93023			[243]
	Gymnosperm	Pinaceae	Pinus wallichiana	9.30233	7.7907						11.8605				[243]
	Gymnosperm	Pinaceae	Pinus wallichiana	8.72093	6.16279						11.9767				[243]
	Gymnosperm	Pinaceae	Pinus wallichiana	8.83721	7.09302						11.3953				[243]
	Gymnosperm	Pinaceae	Pinus wallichiana	8.60465	6.51163						11.2791				[243]
	Gymnosperm	Pinaceae	Pinus wallichiana	8.60465	6.86047						10.3488				[243]
	Gymnosperm	Pinaceae	Pinus wallichiana	9.18605	6.97674						9.88372				[243]
	Gymnosperm	Pinaceae	Pinus yunnanensis	4.45455	2.36364						5.72727				[244]
	Gymnosperm	Pinaceae	Pinus yunnanensis	3.54545					C		5.09091				[244]
	Gymnosperm	Pinaceae	Pinus yunnanensis	6.72727					C		7.09091	4.45455			[244]
	Gymnosperm	Pinaceae	Pinus yunnanensis	6.63636					C		6.72727	3.81818			[244]
	Gymnosperm	Pinaceae	Pinus yunnanensis	6.36364	3.54545						7.63636				[244]
	Gymnosperm	Pinaceae	Pinus yunnanensis	6.54545							7.72727	4.54545			[244]
	Gymnosperm	Pinaceae	Pinus yunnanensis	5.81818					C		6.72727				[244]
	Gymnosperm	Pinaceae	Pinus yunnanensis	5.45455	3.45455						6.09091				[244]
	Gymnosperm	Zamiaceae	Bowenia serrulata	4.75	4.75						5.71429				[250]
	Gymnosperm	Zamiaceae	Bowenia serrulata	1.85714	1.85714						7.14286				[250]
	Gymnosperm	Zamiaceae	Bowenia sp. ‘Tinaroo’	3.46429	3.46429						4.53571				[250]
	Gymnosperm	Zamiaceae	Bowenia sp. ‘Tinaroo’	1.28571	1.28571						5.39286				[250]
	Gymnosperm	Zamiaceae	Bowenia spectabilis	1.78571	1.78571						5.39286				[250]
	Gymnosperm	Zamiaceae	Ceratozamia mexicana	10.6538							12.4295	12.4295			[251]
	Gymnosperm	Zamiaceae	Ceratozamia mexicana	9.13185	9.13185						11.0343	11.0343			[251]
	Gymnosperm	Zamiaceae	Ceratozamia mexicana	4.56593							11.6685	11.6685			[251]
	Gymnosperm	Zamiaceae	Microcycas calocoma	6.51503					C		8.72549				[252]
	Gymnosperm	Zamiaceae	Stangeria eriopus	6.89753							7.63251	7.63251			[253]
	Gymnosperm	Zamiaceae	Stangeria eriopus	6.89753							7.4629	7.4629			[253]
	Gymnosperm	Zamiaceae	Stangeria eriopus	6.50177							7.23675	7.23675			[253]
	Gymnosperm	Zamiaceae	Stangeria eriopus	5.54064	5.54064						7.06714				[253]
	Gymnosperm	Zamiaceae	Stangeria eriopus	5.71025	5.71025						5.99293	5.99293			[253]
	Gymnosperm	Zamiaceae	Stangeria eriopus	4.35336							6.4	6.4			[253]
	Gymnosperm	Zamiaceae	Stangeria eriopus	2.60071							7.63251	7.63251			[253]
	Gymnosperm	Zamiaceae	Stangeria eriopus	0	0						7.4629	7.4629			[253]
	Gymnosperm	Zamiaceae	Zamia angustifolia	7.10255					C		7.86354				[251]
	Gymnosperm	Zamiaceae	Zamia angustifolia	3.55128	0						7.35621				[251]
	Gymnosperm	Zamiaceae	Zamia angustifolia	1.77564					C		7.60988				[251]
	Gymnosperm	Zamiaceae	Zamia furfuracea	7.35621					C		8.62453				[251]
	Gymnosperm	Zamiaceae	Zamia furfuracea	7.48304					C		8.49769				[251]
	Gymnosperm	Zamiaceae	Zamia furfuracea	5.45374					C		6.34156				[251]
	Gymnosperm	Zamiaceae	Zamia furfuracea	5.45374					C		6.0879				[251]
	Gymnosperm	Zamiaceae	Zamia furfuracea	0.634156					C		9.38551				[251]
	Gymnosperm	Zamiaceae	Zamia furfuracea	0.507325					C		8.62453				[251]
	Gymnosperm	Zamiaceae	Zamia furfuracea	0.507325					C		8.24403				[251]
	Gymnosperm	Zamiaceae	Zamia integrifolia	6.34156					C		7.99037				[251]
	Gymnosperm	Zamiaceae	Zamia integrifolia	3.42444	0						8.24403				[251]
	Gymnosperm	Zamiaceae	Zamia integrifolia	1.77564					C		9.13185				[251]
	Gymnosperm	Zamiaceae	Zamia loddigesii	8.87819					C		10.0197				[251]
	Gymnosperm	Zamiaceae	Zamia loddigesii	8.87819					C		9.38551				[251]
	Gymnosperm	Zamiaceae	Zamia loddigesii	7.22938					C		8.37086				[251]
	Gymnosperm	Zamiaceae	Zamia loddigesii	6.72206					C		6.72206				[251]
	Gymnosperm	Zamiaceae	Zamia loddigesii	0.760988					C		11.0343				[251]
	Gymnosperm	Zamiaceae	Zamia loddigesii	0.760988					C		10.1465				[251]
	Gymnosperm	Zamiaceae	Zamia loddigesii	0.760988					C		9.13185				[251]
	Gymnosperm	Zamiaceae	Zamia muricata	0					C		12.6831				[251]
	Gymnosperm	Zamiaceae	Zamia muricata	0					C		11.6685				[251]
	Gymnosperm	Zamiaceae	Zamia muricata	0					C		9.13185				[251]
	Gymnosperm	Zamiaceae	Zamia muricata	10.527					C		11.7953				[251]
	Gymnosperm	Zamiaceae	Zamia muricata	9.38551					C		10.0197				[251]
	Gymnosperm	Zamiaceae	Zamia muricata	0					C		15.7271				[251]
	Gymnosperm	Zamiaceae	Zamia muricata	0					C		14.7124				[251]
	Gymnosperm	Zamiaceae	Zamia muricata	0					C		14.4588				[251]
	Gymnosperm	Zamiaceae	Zamia muricata	0					C		13.6978				[251]
	Gymnosperm	Zamiaceae	Zamia muricata	0					C		12.9368				[251]
	Gymnosperm	Zamiaceae	Zamia pumila	13.4441							15.4734	14.7124			[251]
	Gymnosperm	Zamiaceae	Zamia pumila	8.24403					C		9.13185				[251]
	Gymnosperm	Zamiaceae	Zamia pumila	4.0586	0						9.51234				[251]
	Gymnosperm	Zamiaceae	Zamia pumila	1.14148					C		9.76601				[251]
	Gymnosperm	Zamiaceae	Zamia pygmaea	7.35621					C		7.35621				[251]
	Gymnosperm	Zamiaceae	Zamia pygmaea	3.55128	0						7.60988				[251]
	Gymnosperm	Zamiaceae	Zamia pygmaea	1.26831					C		9.25868				[251]
	Gymnosperm	Zamiaceae	Zamia vazquezii	5.96107					C		7.35621				[251]
	Gymnosperm	Zamiaceae	Zamia vazquezii	6.34156					C		8.87819				[251]
	Gymnosperm	Zamiaceae	Zamia vazquezii	0	0						11.0343				[251]
	Gymnosperm	Zamiaceae	Zamia vazquezii	0	0						10.1465				[251]
	Gymnosperm	Zamiaceae	Zamia vazquezii	0	0						9.25868				[251]
	a, Reference numbers correspond to the same papers indicated in Table S5. Every line correspond to a chromosome, totalling 1201 chromosomes with 1283 rDNA sites.
